# Supplementary material for: Impact of Preservation Method and 16S rRNA Hypervariable Region on Gut Microbiota Profiling
Source: mSystems. 2019 Feb 26;4(1):e00271-18. doi: 10.1128/mSystems.00271-18 (PMC6392095; doi:10.1128/mSystems.00271-18)
Supplement: TABLE S1 [file mSystems.00271-18-st001.xlsx]

## Sheet: Table S1
Subject ID	Stool collection	Standard stored at -80°C	Aliquot stored at -80°C	DNA extraction	16S PCR
A	March 2, 2017	March 2, 2017	March 9, 2017	March 30, 2017	July 15, 2017
B	March 9, 2017	March 9, 2017	March 16, 2017	April 27, 2017	July 15, 2017
C	March 9, 2017	March 9, 2017	March 16, 2017	April 27, 2017	July 15, 2017
D	March 13, 2017	March 13, 2017	March 20, 2017	May 26, 2017	July 15, 2017
E	March 20, 2017	March 20, 2017	March 27, 2017	May 26, 2017	July 15, 2017
