# Supplementary material for: Impact of Preservation Method and 16S rRNA Hypervariable Region on Gut Microbiota Profiling
Source: mSystems. 2019 Feb 26;4(1):e00271-18. doi: 10.1128/mSystems.00271-18 (PMC6392095; doi:10.1128/mSystems.00271-18)
Supplement: TABLE S2 [file mSystems.00271-18-st002.xlsx]

## Sheet: Table S2
	Abundance (mean ± s.e.m)			8_PBS vs (1-7)						9_Cary-Blair vs (1-7)
	(1-7)	8_PBS	9_Cary-Blair	diff	lwr	upr	p adj	MWU p	MWU FDR p	diff	lwr	upr	p adj	MWU p	MWU FDR p
D_0__Bacteria;D_1__Actinobacteria;D_2__Actinobacteria;D_3__Bifidobacteriales	4.70% ± 0.66%	2.94% ± 1.03%	3.24% ± 0.95%	-0.0176463	-0.039487	0.00419444	0.133428	0.413316	0.551089	-0.0145958	-0.0364365	0.00724497	0.245711	0.6528	0.803446
D_0__Bacteria;D_1__Actinobacteria;D_2__Coriobacteriia;D_3__Coriobacteriales	0.26% ± 0.05%	0.04% ± 0.04%	0.29% ± 0.13%	-0.00213159	-0.0051456	0.000882416	0.209222	0.144547	0.289094	0.000335982	-0.00267802	0.00334999	0.960118	0.621832	0.803446
D_0__Bacteria;D_1__Bacteroidetes;D_2__Bacteroidia;D_3__Bacteroidales	26.91% ± 1.70%	28.32% ± 1.35%	16.51% ± 6.19%	0.0141413	-0.0653109	0.0935935	0.901626	0.842935	0.963354	-0.10395	-0.183402	-0.0244974	0.00782614	0.144831	0.289662
D_0__Bacteria;D_1__Firmicutes;D_2__Bacilli;D_3__Bacillales	0.00% ± 0.00%	0.11% ± 0.11%	0.00% ± 0.00%	0.00112289	0.00022737	0.00201842	0.0110882	0.0101652	0.0325286	1.0842e-20	-0.000895525	0.000895525	1	NaN	NaN
D_0__Bacteria;D_1__Firmicutes;D_2__Bacilli;D_3__Lactobacillales	0.51% ± 0.18%	0.24% ± 0.17%	0.52% ± 0.13%	-0.00268092	-0.0100334	0.0046716	0.650295	1	1	0.000144989	-0.00720753	0.00749751	0.998726	0.0408915	0.109044
D_0__Bacteria;D_1__Firmicutes;D_2__Clostridia;D_3__Clostridiales	56.69% ± 1.28%	28.77% ± 3.88%	19.49% ± 5.27%	-0.279242	-0.374798	-0.183686	4.92888e-08	3.03948e-06	2.58181e-05	-0.372026	-0.467581	-0.27647	4.20715e-11	3.03948e-06	4.86316e-05
D_0__Bacteria;D_1__Firmicutes;D_2__Erysipelotrichia;D_3__Erysipelotrichales	2.19% ± 0.22%	1.71% ± 0.62%	2.40% ± 1.00%	-0.00478623	-0.0171775	0.00760501	0.617456	0.357892	0.54755	0.00206784	-0.0103234	0.0144591	0.912954	0.812021	0.928023
D_0__Bacteria;D_1__Firmicutes;D_2__Negativicutes;D_3__Selenomonadales	3.27% ± 0.54%	2.30% ± 0.85%	0.40% ± 0.12%	-0.009705	-0.030037	0.010627	0.481534	0.473286	0.582506	-0.0286873	-0.0490193	-0.00835529	0.00397558	8.81448e-05	0.000705159
D_0__Bacteria;D_1__Fusobacteria;D_2__Fusobacteriia;D_3__Fusobacteriales	0.00% ± 0.00%	1.71% ± 1.14%	0.75% ± 0.60%	0.0171217	0.00675096	0.0274925	0.000747842	3.22727e-06	2.58181e-05	0.0074593	-0.00291148	0.0178301	0.198782	0.000187573	0.00100039
D_0__Bacteria;D_1__Lentisphaerae;D_2__Lentisphaeria;D_3__Victivallales	0.01% ± 0.01%	0.06% ± 0.06%	0.00% ± 0.00%	0.000488618	-0.000199492	0.00117673	0.206706	0.244444	0.434568	-0.000135212	-0.000823322	0.000552898	0.881499	0.626117	0.803446
D_0__Bacteria;D_1__Proteobacteria;D_2__Alphaproteobacteria;D_3__Rhodospirillales	0.58% ± 0.23%	0.46% ± 0.46%	0.00% ± 0.00%	-0.00122635	-0.00982662	0.00737393	0.935623	0.953325	1	-0.00578031	-0.0143806	0.00281997	0.241943	0.293851	0.522401
D_0__Bacteria;D_1__Proteobacteria;D_2__Deltaproteobacteria;D_3__Desulfovibrionales	0.18% ± 0.05%	0.41% ± 0.13%	0.11% ± 0.11%	0.00232063	-0.000318669	0.00495992	0.0943587	0.0563498	0.148601	-0.000666337	-0.00330563	0.00197296	0.812446	0.597426	0.803446
D_0__Bacteria;D_1__Proteobacteria;D_2__Gammaproteobacteria;D_3__Betaproteobacteriales	2.45% ± 0.29%	1.17% ± 0.15%	0.10% ± 0.10%	-0.0128653	-0.0246847	-0.00104603	0.0303043	0.0650131	0.148601	-0.023542	-0.0353614	-0.0117227	6.04273e-05	0.00638318	0.0204262
D_0__Bacteria;D_1__Proteobacteria;D_2__Gammaproteobacteria;D_3__Enterobacteriales	2.13% ± 0.33%	31.55% ± 3.98%	56.19% ± 11.91%	0.294215	0.202411	0.386019	5.93285e-09	0.000360644	0.00192344	0.540671	0.448868	0.632475	0	0.000360644	0.00144258
D_0__Bacteria;D_1__Proteobacteria;D_2__Gammaproteobacteria;D_3__Pasteurellales	0.13% ± 0.03%	0.02% ± 0.02%	0.00% ± 0.00%	-0.00111115	-0.00300707	0.000784759	0.33628	0.376441	0.54755	-0.0012972	-0.00319311	0.000598713	0.230288	0.136713	0.289662
D_0__Bacteria;D_1__Synergistetes;D_2__Synergistia;D_3__Synergistales	0.00% ± 0.00%	0.20% ± 0.20%	0.00% ± 0.00%	0.0019845	0.000401831	0.00356716	0.0110882	0.0101652	0.0325286	-5.26612e-20	-0.00158266	0.00158266	1	NaN	NaN
