# Supplementary material for: Impact of Preservation Method and 16S rRNA Hypervariable Region on Gut Microbiota Profiling
Source: mSystems. 2019 Feb 26;4(1):e00271-18. doi: 10.1128/mSystems.00271-18 (PMC6392095; doi:10.1128/mSystems.00271-18)
Supplement: TABLE S3 [file mSystems.00271-18-st003.xlsx]

## Sheet: Table S3
		Abundance (mean ± s.e.m)							2_Norgen vs 1_Standard						3_OMNI vs 1_Standard						4_RNAlater vs 1_Standard						5_CURNA vs 1_Standard						6_HEMA vs 1_Standard						7_Shield vs 1_Standard
Taxa	16S rRNA gene region	1_Standard	2_Norgen	3_OMNI	4_RNAlater	5_CURNA	6_HEMA	7_Shield	diff	lwr	upr	p adj	WSR p	WSR FDR p	diff	lwr	upr	p adj	WSR p	WSR FDR p	diff	lwr	upr	p adj	WSR p	WSR FDR p	diff	lwr	upr	p adj	WSR p	WSR FDR p	diff	lwr	upr	p adj	WSR p	WSR FDR p	diff	lwr	upr	p adj	WSR p	WSR FDR p
D_0__Bacteria;D_1__Actinobacteria;D_2__Actinobacteria;D_3__Bifidobacteriales;D_4__Bifidobacteriaceae;D_5__Bifidobacterium	V3-V4	4.62% ± 2.18%	3.65% ± 1.56%	4.05% ± 1.65%	6.00% ± 2.16%	6.04% ± 2.09%	5.31% ± 1.85%	3.23% ± 1.31%	-0.00968591	-0.0418019	0.0224301	0.956105	0.4375	1	-0.0056787	-0.0377947	0.0264373	0.997195	0.625	1	0.0137791	-0.0183368	0.0458951	0.807899	0.0625	1	0.0141477	-0.0179682	0.0462637	0.788888	0.4375	1	0.00691093	-0.025205	0.0390269	0.991899	0.583882	1	-0.0138992	-0.0460152	0.0182168	0.801792	0.1875	1
D_0__Bacteria;D_1__Actinobacteria;D_2__Coriobacteriia;D_3__Coriobacteriales;D_4__Coriobacteriaceae;D_5__Collinsella	V3-V4	0.09% ± 0.09%	0.35% ± 0.11%	0.15% ± 0.07%	0.49% ± 0.20%	0.12% ± 0.08%	0.27% ± 0.17%	0.20% ± 0.13%	0.00256421	-0.00179139	0.00691981	0.505043	0.201243	1	0.00059444	-0.00376116	0.00495004	0.999344	0.789268	1	0.00394275	-0.000412843	0.00829835	0.0943692	0.181449	1	0.000286251	-0.00406935	0.00464185	0.999991	1	1	0.00175215	-0.00260345	0.00610774	0.849014	0.371093	1	0.0010825	-0.0032731	0.0054381	0.982922	0.789268	1
D_0__Bacteria;D_1__Actinobacteria;D_2__Coriobacteriia;D_3__Coriobacteriales;D_4__Coriobacteriales Incertae Sedis;D_5__uncultured	V3-V4	0.00% ± 0.00%	0.00% ± 0.00%	0.00% ± 0.00%	0.00% ± 0.00%	0.13% ± 0.13%	0.00% ± 0.00%	0.00% ± 0.00%	-2.11419e-19	-0.0022814	0.0022814	1	NaN	NaN	-2.05998e-19	-0.0022814	0.0022814	1	NaN	NaN	-2.00577e-19	-0.0022814	0.0022814	1	NaN	NaN	0.00132914	-0.000952266	0.00361054	0.516996	1	1	2.71051e-19	-0.0022814	0.0022814	1	NaN	NaN	2.71051e-20	-0.0022814	0.0022814	1	NaN	NaN
D_0__Bacteria;D_1__Bacteroidetes;D_2__Bacteroidia;D_3__Bacteroidales;D_4__Bacteroidaceae;D_5__Bacteroides	V3-V4	18.62% ± 3.66%	21.69% ± 2.62%	22.74% ± 1.91%	26.43% ± 3.78%	23.14% ± 2.82%	24.67% ± 3.79%	17.93% ± 3.87%	0.0307295	-0.047365	0.108824	0.861434	0.125	1	0.0411757	-0.0369188	0.11927	0.626739	0.3125	1	0.0781265	3.19593e-05	0.156221	0.0498585	0.125	1	0.0451908	-0.0329038	0.123285	0.524704	0.3125	1	0.0604923	-0.0176023	0.138587	0.207935	0.1875	1	-0.0069049	-0.0849994	0.0711896	0.999947	1	1
D_0__Bacteria;D_1__Bacteroidetes;D_2__Bacteroidia;D_3__Bacteroidales;D_4__Barnesiellaceae;D_5__Barnesiella	V3-V4	0.66% ± 0.66%	0.78% ± 0.71%	0.52% ± 0.42%	0.74% ± 0.67%	0.50% ± 0.50%	0.74% ± 0.64%	0.80% ± 0.80%	0.00117938	-0.0049045	0.00726326	0.995365	0.371093	1	-0.00147693	-0.00756081	0.00460695	0.984844	1	1	0.000774581	-0.0053093	0.00685846	0.999559	0.371093	1	-0.00159075	-0.00767462	0.00449313	0.977969	1	1	0.000815123	-0.00526876	0.006899	0.999409	1	1	0.00134328	-0.0047406	0.00742716	0.990724	1	1
D_0__Bacteria;D_1__Bacteroidetes;D_2__Bacteroidia;D_3__Bacteroidales;D_4__Barnesiellaceae;D_5__Coprobacter	V3-V4	0.00% ± 0.00%	0.00% ± 0.00%	0.00% ± 0.00%	0.04% ± 0.04%	0.00% ± 0.00%	0.00% ± 0.00%	0.00% ± 0.00%	5.28549e-20	-0.000602794	0.000602794	1	NaN	NaN	5.28549e-20	-0.000602794	0.000602794	1	NaN	NaN	0.000351185	-0.000251608	0.000953979	0.516996	1	1	5.28549e-20	-0.000602794	0.000602794	1	NaN	NaN	4.60786e-20	-0.000602794	0.000602794	1	NaN	NaN	6.77626e-20	-0.000602794	0.000602794	1	NaN	NaN
D_0__Bacteria;D_1__Bacteroidetes;D_2__Bacteroidia;D_3__Bacteroidales;D_4__Marinifilaceae;D_5__Butyricimonas	V3-V4	0.00% ± 0.00%	0.15% ± 0.15%	0.12% ± 0.12%	0.11% ± 0.11%	0.00% ± 0.00%	0.08% ± 0.08%	0.00% ± 0.00%	0.00150419	-0.00140477	0.00441316	0.646827	1	1	0.00116927	-0.0017397	0.00407823	0.849481	1	1	0.00108018	-0.00182879	0.00398915	0.890235	1	1	5.85469e-19	-0.00290897	0.00290897	1	NaN	NaN	0.000751597	-0.00215737	0.00366057	0.979239	1	1	7.37257e-19	-0.00290897	0.00290897	1	NaN	NaN
D_0__Bacteria;D_1__Bacteroidetes;D_2__Bacteroidia;D_3__Bacteroidales;D_4__Marinifilaceae;D_5__Odoribacter	V3-V4	0.03% ± 0.03%	0.08% ± 0.08%	0.09% ± 0.09%	0.08% ± 0.08%	0.15% ± 0.15%	0.10% ± 0.10%	0.10% ± 0.10%	0.000477454	-0.00109453	0.00204943	0.954636	1	1	0.000549722	-0.00102226	0.0021217	0.9147	1	1	0.00046495	-0.00110703	0.00203693	0.959943	1	1	0.00114836	-0.000423619	0.00272034	0.264021	1	1	0.00072026	-0.000851721	0.00229224	0.758207	1	1	0.000703082	-0.000868898	0.00227506	0.777377	1	1
D_0__Bacteria;D_1__Bacteroidetes;D_2__Bacteroidia;D_3__Bacteroidales;D_4__Prevotellaceae;D_5__Prevotella 2	V3-V4	2.02% ± 2.02%	1.85% ± 1.85%	1.79% ± 1.79%	1.84% ± 1.84%	1.66% ± 1.66%	1.77% ± 1.77%	0.52% ± 0.52%	-0.00172144	-0.0246065	0.0211637	0.99998	1	1	-0.00236155	-0.0252467	0.0205236	0.999869	1	1	-0.0018715	-0.0247566	0.0210136	0.999967	1	1	-0.00367197	-0.0265571	0.0192131	0.998363	1	1	-0.00249691	-0.025382	0.0203882	0.999819	1	1	-0.0150316	-0.0379167	0.0078535	0.379015	1	1
D_0__Bacteria;D_1__Bacteroidetes;D_2__Bacteroidia;D_3__Bacteroidales;D_4__Rikenellaceae;D_5__Alistipes	V3-V4	0.45% ± 0.35%	0.56% ± 0.33%	0.32% ± 0.21%	0.60% ± 0.53%	0.47% ± 0.41%	0.34% ± 0.27%	0.61% ± 0.54%	0.00112755	-0.0053342	0.00758929	0.997392	0.36131	1	-0.00135779	-0.00781953	0.00510396	0.992858	0.583882	1	0.00147624	-0.00498551	0.00793798	0.988915	0.789268	1	0.000206818	-0.00625493	0.00666856	1	1	1	-0.00115677	-0.00761852	0.00530498	0.996997	0.422678	1	0.00159523	-0.00486651	0.00805698	0.983491	1	1
D_0__Bacteria;D_1__Bacteroidetes;D_2__Bacteroidia;D_3__Bacteroidales;D_4__Tannerellaceae;D_5__Parabacteroides	V3-V4	1.56% ± 0.63%	1.72% ± 0.48%	1.91% ± 0.57%	1.96% ± 0.36%	1.69% ± 0.58%	1.80% ± 0.41%	1.84% ± 0.57%	0.00158474	-0.0101537	0.0133232	0.999383	0.8125	1	0.00351122	-0.00822726	0.0152497	0.957764	0.625	1	0.00400668	-0.00773181	0.0157452	0.923187	0.625	1	0.00122506	-0.0105134	0.0129635	0.99986	1	1	0.00233424	-0.00940424	0.0140727	0.994682	0.8125	1	0.00274758	-0.0089909	0.0144861	0.987431	1	1
D_0__Bacteria;D_1__Firmicutes;D_2__Bacilli;D_3__Lactobacillales;D_4__Lactobacillaceae;D_5__Lactobacillus	V3-V4	0.13% ± 0.13%	0.17% ± 0.17%	0.10% ± 0.10%	0.28% ± 0.28%	0.51% ± 0.51%	0.22% ± 0.22%	0.11% ± 0.11%	0.000399368	-0.00621519	0.00701393	0.999994	1	1	-0.000286673	-0.00690124	0.00632789	0.999999	1	1	0.00152331	-0.00509125	0.00813787	0.988444	1	1	0.00383875	-0.00277582	0.0104533	0.521404	1	1	0.000865615	-0.00574895	0.00748018	0.999484	1	1	-0.000212828	-0.00682739	0.00640173	1	1	1
D_0__Bacteria;D_1__Firmicutes;D_2__Bacilli;D_3__Lactobacillales;D_4__Streptococcaceae;D_5__Streptococcus	V3-V4	0.14% ± 0.14%	0.29% ± 0.20%	0.31% ± 0.24%	0.44% ± 0.29%	0.50% ± 0.41%	0.35% ± 0.28%	0.00% ± 0.00%	0.00150159	-0.00488636	0.00788955	0.987152	0.371093	1	0.00171808	-0.00466987	0.00810604	0.974667	0.371093	1	0.00300975	-0.0033782	0.00939771	0.734713	0.371093	1	0.00358457	-0.00280338	0.00997253	0.559337	0.371093	1	0.00203391	-0.00435404	0.00842186	0.94364	0.371093	1	-0.00142908	-0.00781704	0.00495887	0.990063	1	1
D_0__Bacteria;D_1__Firmicutes;D_2__Clostridia;D_3__Clostridiales;D_4__Christensenellaceae;D_5__Christensenellaceae R-7 group	V3-V4	0.00% ± 0.00%	0.06% ± 0.06%	0.00% ± 0.00%	0.00% ± 0.00%	0.04% ± 0.04%	0.06% ± 0.06%	0.15% ± 0.15%	0.00063639	-0.00207751	0.00335029	0.987312	1	1	8.67362e-20	-0.0027139	0.0027139	1	NaN	NaN	-4.87891e-19	-0.0027139	0.0027139	1	NaN	NaN	0.000384369	-0.00232953	0.00309827	0.99919	1	1	0.000601278	-0.00211262	0.00331518	0.990555	1	1	0.00149783	-0.00121607	0.00421173	0.5777	1	1
D_0__Bacteria;D_1__Firmicutes;D_2__Clostridia;D_3__Clostridiales;D_4__Clostridiaceae 1;D_5__Clostridium sensu stricto 1	V3-V4	0.06% ± 0.06%	0.00% ± 0.00%	0.00% ± 0.00%	0.00% ± 0.00%	0.00% ± 0.00%	0.03% ± 0.03%	0.00% ± 0.00%	-0.000607903	-0.0017072	0.000491393	0.575547	1	1	-0.000607903	-0.0017072	0.000491393	0.575547	1	1	-0.000607903	-0.0017072	0.000491393	0.575547	1	1	-0.000607903	-0.0017072	0.000491393	0.575547	1	1	-0.000280999	-0.00138029	0.000818297	0.980323	1	1	-0.000607903	-0.0017072	0.000491393	0.575547	1	1
D_0__Bacteria;D_1__Firmicutes;D_2__Clostridia;D_3__Clostridiales;D_4__Lachnospiraceae;__	V3-V4	0.64% ± 0.27%	0.67% ± 0.18%	0.58% ± 0.25%	0.48% ± 0.20%	0.62% ± 0.38%	1.22% ± 0.46%	0.76% ± 0.50%	0.000251944	-0.0113498	0.0118536	1	1	1	-0.000656128	-0.0122578	0.0109456	0.999996	0.422678	1	-0.00165198	-0.0132537	0.00994971	0.999165	0.583882	1	-0.000238173	-0.0118399	0.0113635	1	1	1	0.00577186	-0.00582984	0.0173736	0.685024	0.201243	1	0.00112849	-0.0104732	0.0127302	0.999907	0.789268	1
D_0__Bacteria;D_1__Firmicutes;D_2__Clostridia;D_3__Clostridiales;D_4__Lachnospiraceae;D_5__[Eubacterium] eligens group	V3-V4	3.02% ± 1.35%	2.46% ± 1.10%	0.57% ± 0.44%	2.71% ± 1.55%	2.62% ± 1.61%	1.12% ± 0.57%	1.25% ± 0.65%	-0.00562368	-0.0298141	0.0185668	0.987866	0.36131	1	-0.0244763	-0.0486668	-0.000285918	0.0460573	0.100348	1	-0.00311442	-0.0273049	0.021076	0.99953	0.583882	1	-0.00395383	-0.0281443	0.0202366	0.998185	0.583882	1	-0.0189906	-0.0431811	0.00519978	0.196054	0.100348	1	-0.0176978	-0.0418882	0.00649268	0.262527	0.100348	1
D_0__Bacteria;D_1__Firmicutes;D_2__Clostridia;D_3__Clostridiales;D_4__Lachnospiraceae;D_5__[Eubacterium] hallii group	V3-V4	0.52% ± 0.32%	0.48% ± 0.21%	0.61% ± 0.43%	0.40% ± 0.21%	0.25% ± 0.17%	0.87% ± 0.48%	0.57% ± 0.32%	-0.000421641	-0.00718392	0.00634064	0.999993	1	1	0.000839067	-0.00592322	0.00760135	0.99962	1	1	-0.0012193	-0.00798158	0.00554298	0.996876	0.422678	1	-0.00273594	-0.00949822	0.00402634	0.845652	0.371093	1	0.00344624	-0.00331604	0.0102085	0.661471	0.181449	1	0.000446801	-0.00631548	0.00720908	0.999991	1	1
D_0__Bacteria;D_1__Firmicutes;D_2__Clostridia;D_3__Clostridiales;D_4__Lachnospiraceae;D_5__[Eubacterium] ventriosum group	V3-V4	0.13% ± 0.13%	0.22% ± 0.14%	0.45% ± 0.28%	1.32% ± 0.47%	1.29% ± 0.51%	1.25% ± 0.82%	0.28% ± 0.28%	0.00094136	-0.0140109	0.0158936	0.999993	1	1	0.0032421	-0.0117101	0.0181943	0.991567	0.371093	1	0.0118966	-0.00305558	0.0268489	0.18454	0.100348	1	0.0116223	-0.00332994	0.0265745	0.204823	0.100348	1	0.0111852	-0.00376702	0.0261374	0.240539	0.181449	1	0.00151838	-0.0134338	0.0164706	0.999881	1	NaN
D_0__Bacteria;D_1__Firmicutes;D_2__Clostridia;D_3__Clostridiales;D_4__Lachnospiraceae;D_5__[Eubacterium] xylanophilum group	V3-V4	0.00% ± 0.00%	0.00% ± 0.00%	0.07% ± 0.07%	0.00% ± 0.00%	0.00% ± 0.00%	0.09% ± 0.09%	0.00% ± 0.00%	-1.73472e-19	-0.00181634	0.00181634	1	NaN	1	0.000723831	-0.00109251	0.00254017	0.854405	1	1	-1.6263e-19	-0.00181634	0.00181634	1	NaN	1	1.6263e-20	-0.00181634	0.00181634	1	NaN	1	0.000901917	-0.000914425	0.00271826	0.686843	1	1	-4.33681e-20	-0.00181634	0.00181634	1	NaN	1
D_0__Bacteria;D_1__Firmicutes;D_2__Clostridia;D_3__Clostridiales;D_4__Lachnospiraceae;D_5__[Ruminococcus] gnavus group	V3-V4	0.56% ± 0.40%	0.23% ± 0.15%	0.16% ± 0.16%	0.27% ± 0.27%	0.23% ± 0.23%	0.25% ± 0.15%	0.15% ± 0.15%	-0.00330957	-0.0113496	0.00473047	0.835179	0.371093	NaN	-0.00398474	-0.0120248	0.0040553	0.688662	1	1	-0.00289533	-0.0109354	0.00514471	0.903377	1	1	-0.00327715	-0.0113172	0.00476289	0.841213	1	1	-0.00309842	-0.0111385	0.00494162	0.872412	0.371093	1	-0.00411923	-0.0121593	0.00392081	0.656158	0.371093	1
D_0__Bacteria;D_1__Firmicutes;D_2__Clostridia;D_3__Clostridiales;D_4__Lachnospiraceae;D_5__[Ruminococcus] torques group	V3-V4	0.19% ± 0.19%	0.15% ± 0.15%	0.17% ± 0.17%	0.27% ± 0.17%	0.36% ± 0.22%	0.31% ± 0.31%	0.09% ± 0.09%	-0.000454412	-0.0059345	0.00502568	0.999964	1	1	-0.00023011	-0.0057102	0.00524998	0.999999	1	1	0.000819052	-0.00466104	0.00629914	0.998901	1	1	0.00169551	-0.00378458	0.0071756	0.950577	1	1	0.00115303	-0.00432706	0.00663312	0.992808	1	1	-0.00106209	-0.00654218	0.004418	0.995371	1	1
D_0__Bacteria;D_1__Firmicutes;D_2__Clostridia;D_3__Clostridiales;D_4__Lachnospiraceae;D_5__Agathobacter	V3-V4	1.43% ± 1.30%	1.31% ± 1.02%	0.58% ± 0.58%	1.69% ± 1.15%	2.48% ± 1.29%	0.69% ± 0.69%	0.27% ± 0.27%	-0.0011815	-0.0212856	0.0189226	0.999995	0.789268	1	-0.00842197	-0.0285261	0.0116822	0.824007	0.371093	1	0.0026279	-0.0174762	0.022732	0.999487	0.422678	1	0.0105771	-0.00952699	0.0306813	0.628993	0.100348	1	-0.0073536	-0.0274577	0.0127505	0.896864	0.371093	1	-0.011588	-0.0316921	0.00851617	0.52917	0.371093	1
D_0__Bacteria;D_1__Firmicutes;D_2__Clostridia;D_3__Clostridiales;D_4__Lachnospiraceae;D_5__Anaerostipes	V3-V4	1.35% ± 0.99%	1.20% ± 0.83%	1.18% ± 0.86%	1.08% ± 0.92%	0.76% ± 0.61%	1.83% ± 0.95%	0.80% ± 0.50%	-0.00151906	-0.0108538	0.00781563	0.998229	0.583882	1	-0.00164948	-0.0109842	0.00768522	0.997205	0.36131	1	-0.00268794	-0.0120226	0.00664675	0.96473	0.181449	1	-0.00585529	-0.01519	0.00347941	0.431854	0.181449	1	0.00478797	-0.00454672	0.0141227	0.655016	0.100348	1	-0.00543409	-0.0147688	0.0039006	0.517891	0.583882	1
D_0__Bacteria;D_1__Firmicutes;D_2__Clostridia;D_3__Clostridiales;D_4__Lachnospiraceae;D_5__Blautia	V3-V4	2.00% ± 1.60%	1.57% ± 0.53%	2.06% ± 0.75%	2.27% ± 1.23%	1.55% ± 0.58%	2.81% ± 1.51%	2.01% ± 0.83%	-0.00427471	-0.0282986	0.0197492	0.997096	0.8125	1	0.000638353	-0.0233856	0.0246623	1	0.625	1	0.00267868	-0.0213452	0.0267026	0.999795	0.625	1	-0.00452576	-0.0285497	0.0194982	0.996031	0.8125	1	0.00809998	-0.0159239	0.0321239	0.927204	0.1875	1	7.07035e-05	-0.0239532	0.0240946	1	1	1
D_0__Bacteria;D_1__Firmicutes;D_2__Clostridia;D_3__Clostridiales;D_4__Lachnospiraceae;D_5__Coprococcus 2	V3-V4	0.00% ± 0.00%	0.14% ± 0.14%	0.19% ± 0.19%	0.25% ± 0.25%	0.27% ± 0.27%	0.05% ± 0.05%	0.00% ± 0.00%	0.00139674	-0.00373544	0.00652892	0.973155	1	1	0.00193424	-0.00319795	0.00706642	0.883365	1	1	0.00246914	-0.00266305	0.00760132	0.716228	1	1	0.00265827	-0.00247391	0.00779046	0.645108	1	1	0.000485774	-0.00464641	0.00561796	0.999921	1	1	-4.33681e-19	-0.00513218	0.00513218	1	NaN	1
D_0__Bacteria;D_1__Firmicutes;D_2__Clostridia;D_3__Clostridiales;D_4__Lachnospiraceae;D_5__Coprococcus 3	V3-V4	0.14% ± 0.14%	0.00% ± 0.00%	0.00% ± 0.00%	0.00% ± 0.00%	0.00% ± 0.00%	0.17% ± 0.11%	0.00% ± 0.00%	-0.00135763	-0.00421359	0.00149833	0.726944	1	1	-0.00135763	-0.00421359	0.00149833	0.726944	1	1	-0.00135763	-0.00421359	0.00149833	0.726944	1	1	-0.00135763	-0.00421359	0.00149833	0.726944	1	1	0.000375482	-0.00248048	0.00323144	0.99947	1	1	-0.00135763	-0.00421359	0.00149833	0.726944	1	1
D_0__Bacteria;D_1__Firmicutes;D_2__Clostridia;D_3__Clostridiales;D_4__Lachnospiraceae;D_5__Dorea	V3-V4	0.00% ± 0.00%	0.00% ± 0.00%	0.07% ± 0.07%	0.22% ± 0.10%	0.33% ± 0.21%	0.16% ± 0.16%	0.05% ± 0.05%	4.33681e-20	-0.0045141	0.0045141	1	NaN	1	0.000668151	-0.00384595	0.00518226	0.99896	1	1	0.00217139	-0.00234272	0.00668549	0.716389	0.181449	1	0.00329383	-0.00122027	0.00780794	0.265188	0.371093	1	0.00157022	-0.00294388	0.00608433	0.916625	1	1	0.000506543	-0.00400756	0.00502065	0.999787	1	NaN
D_0__Bacteria;D_1__Firmicutes;D_2__Clostridia;D_3__Clostridiales;D_4__Lachnospiraceae;D_5__Fusicatenibacter	V3-V4	0.99% ± 0.44%	1.02% ± 0.42%	1.38% ± 0.71%	1.49% ± 0.46%	1.70% ± 0.50%	1.64% ± 0.73%	1.02% ± 0.31%	0.000313718	-0.0113864	0.0120138	1	1	1	0.00398002	-0.0077201	0.0156801	0.924318	0.36131	1	0.00509516	-0.00660497	0.0167953	0.797333	0.100348	1	0.00719697	-0.00450316	0.0188971	0.454455	0.0625	1	0.00649845	-0.00520168	0.0181986	0.570724	0.3125	NaN	0.000386693	-0.0113134	0.0120868	1	0.8125	1
D_0__Bacteria;D_1__Firmicutes;D_2__Clostridia;D_3__Clostridiales;D_4__Lachnospiraceae;D_5__Lachnoclostridium	V3-V4	0.60% ± 0.27%	0.92% ± 0.31%	0.53% ± 0.26%	0.64% ± 0.42%	1.23% ± 0.35%	1.49% ± 0.63%	1.04% ± 0.40%	0.0032159	-0.0101782	0.01661	0.985675	0.8125	1	-0.000692417	-0.0140866	0.0127017	0.999998	1	1	0.000381617	-0.0130125	0.0137758	1	1	1	0.00628224	-0.0071119	0.0196764	0.738624	0.4375	1	0.00891966	-0.00447448	0.0223138	0.363445	0.8125	1	0.00442657	-0.00896757	0.0178207	0.933364	0.625	1
D_0__Bacteria;D_1__Firmicutes;D_2__Clostridia;D_3__Clostridiales;D_4__Lachnospiraceae;D_5__Lachnospira	V3-V4	3.03% ± 1.79%	2.82% ± 1.49%	2.88% ± 2.05%	4.34% ± 2.83%	4.25% ± 3.00%	4.39% ± 2.43%	3.51% ± 2.57%	-0.00216236	-0.0310178	0.0266931	0.99998	1	1	-0.00156815	-0.0304236	0.0272873	0.999997	0.789268	1	0.0130237	-0.0158317	0.0418791	0.770281	0.181449	1	0.0121056	-0.0167498	0.040961	0.823057	0.789268	1	0.0135874	-0.0152681	0.0424428	0.735234	0.181449	1	0.00472679	-0.0241286	0.0335822	0.998163	0.789268	1
D_0__Bacteria;D_1__Firmicutes;D_2__Clostridia;D_3__Clostridiales;D_4__Lachnospiraceae;D_5__Lachnospiraceae ND3007 group	V3-V4	0.32% ± 0.16%	0.41% ± 0.20%	0.23% ± 0.18%	0.25% ± 0.25%	0.00% ± 0.00%	0.08% ± 0.08%	0.08% ± 0.08%	0.000973916	-0.00571198	0.00765981	0.99905	1	1	-0.000855391	-0.00754129	0.00583051	0.999546	0.422678	1	-0.000696164	-0.00738206	0.00598973	0.999862	0.789268	1	-0.00315446	-0.00984036	0.00353144	0.733521	0.181449	1	-0.00234027	-0.00902617	0.00434563	0.914353	0.422678	1	-0.00231022	-0.00899612	0.00437567	0.918989	0.181449	1
D_0__Bacteria;D_1__Firmicutes;D_2__Clostridia;D_3__Clostridiales;D_4__Lachnospiraceae;D_5__Lachnospiraceae NK4A136 group	V3-V4	0.30% ± 0.20%	0.53% ± 0.26%	0.55% ± 0.24%	0.82% ± 0.39%	0.56% ± 0.35%	0.42% ± 0.18%	0.89% ± 0.63%	0.002245	-0.00639353	0.0108835	0.978626	0.181449	1	0.00249096	-0.00614758	0.0111295	0.964494	0.181449	1	0.00517213	-0.00346641	0.0138107	0.485657	0.181449	1	0.00256227	-0.00607626	0.0112008	0.959406	0.371093	1	0.00116359	-0.00747495	0.00980212	0.999391	0.789268	1	0.00586648	-0.00277206	0.014505	0.341576	0.371093	1
D_0__Bacteria;D_1__Firmicutes;D_2__Clostridia;D_3__Clostridiales;D_4__Lachnospiraceae;D_5__Lachnospiraceae UCG-001	V3-V4	0.27% ± 0.27%	0.31% ± 0.31%	0.99% ± 0.84%	0.00% ± 0.00%	0.19% ± 0.19%	0.29% ± 0.29%	0.61% ± 0.61%	0.000392461	-0.0122634	0.0130484	1	1	1	0.00723441	-0.00542149	0.0198903	0.538583	0.371093	1	-0.00271526	-0.0153712	0.00994064	0.992026	1	1	-0.00079341	-0.0134493	0.0118625	0.999993	1	1	0.000192567	-0.0124633	0.0128485	1	1	1	0.00336703	-0.00928887	0.0160229	0.975991	1	1
D_0__Bacteria;D_1__Firmicutes;D_2__Clostridia;D_3__Clostridiales;D_4__Lachnospiraceae;D_5__Lachnospiraceae UCG-003	V3-V4	0.00% ± 0.00%	0.33% ± 0.33%	0.12% ± 0.12%	0.27% ± 0.27%	0.32% ± 0.32%	0.21% ± 0.21%	0.00% ± 0.00%	0.00329766	-0.00315795	0.00975326	0.659135	1	NaN	0.00122494	-0.00523066	0.00768055	0.995873	1	1	0.002742	-0.0037136	0.00919761	0.814811	1	NaN	0.00324594	-0.00320966	0.00970155	0.674755	1	NaN	0.00210447	-0.00435113	0.00856008	0.937315	1	1	2.81893e-18	-0.00645561	0.00645561	1	NaN	NaN
D_0__Bacteria;D_1__Firmicutes;D_2__Clostridia;D_3__Clostridiales;D_4__Lachnospiraceae;D_5__Lachnospiraceae UCG-004	V3-V4	0.00% ± 0.00%	0.40% ± 0.25%	0.21% ± 0.13%	0.21% ± 0.21%	0.49% ± 0.49%	0.00% ± 0.00%	0.29% ± 0.29%	0.00401469	-0.00524114	0.0132705	0.800201	0.371093	1	0.00212259	-0.00713325	0.0113784	0.988695	0.371093	1	0.00213062	-0.00712521	0.0113864	0.988471	1	1	0.00490982	-0.00434601	0.0141657	0.620388	1	1	0	-0.00925583	0.00925583	1	NaN	1	0.00292219	-0.00633364	0.012178	0.945772	1	1
D_0__Bacteria;D_1__Firmicutes;D_2__Clostridia;D_3__Clostridiales;D_4__Lachnospiraceae;D_5__Lachnospiraceae UCG-010	V3-V4	0.00% ± 0.00%	0.20% ± 0.20%	0.15% ± 0.15%	0.13% ± 0.13%	0.13% ± 0.13%	0.29% ± 0.29%	0.14% ± 0.14%	0.00196702	-0.00190855	0.00584259	0.66554	1	1	0.00150334	-0.00237223	0.00537891	0.869045	1	1	0.00132946	-0.00254611	0.00520503	0.921501	1	1	0.00133167	-0.0025439	0.00520724	0.920932	1	1	0.00285607	-0.0010195	0.00673164	0.255246	1	1	0.001419	-0.00245657	0.00529457	0.896437	1	1
D_0__Bacteria;D_1__Firmicutes;D_2__Clostridia;D_3__Clostridiales;D_4__Lachnospiraceae;D_5__Roseburia	V3-V4	8.55% ± 3.48%	7.37% ± 2.52%	6.40% ± 2.03%	8.27% ± 2.59%	9.37% ± 2.86%	7.46% ± 4.09%	3.50% ± 1.33%	-0.0118311	-0.0920031	0.0683409	0.998977	0.583882	NaN	-0.0214834	-0.101655	0.0586886	0.975123	0.583882	1	-0.00278465	-0.0829566	0.0773873	1	1	NaN	0.00817147	-0.0720005	0.0883435	0.999878	0.855132	1	-0.0108806	-0.0910525	0.0692914	0.999364	0.583882	NaN	-0.0505192	-0.130691	0.0296527	0.426574	0.201243	NaN
D_0__Bacteria;D_1__Firmicutes;D_2__Clostridia;D_3__Clostridiales;D_4__Lachnospiraceae;D_5__uncultured	V3-V4	0.00% ± 0.00%	0.00% ± 0.00%	0.04% ± 0.04%	0.00% ± 0.00%	0.05% ± 0.05%	0.00% ± 0.00%	0.00% ± 0.00%	-1.13841e-19	-0.00109585	0.00109585	1	NaN	1	0.000389755	-0.000706093	0.0014856	0.908318	1	1	-1.19262e-19	-0.00109585	0.00109585	1	NaN	1	0.000489682	-0.000606167	0.00158553	0.77808	1	1	5.42101e-21	-0.00109585	0.00109585	1	NaN	1	-7.04731e-20	-0.00109585	0.00109585	1	NaN	1
D_0__Bacteria;D_1__Firmicutes;D_2__Clostridia;D_3__Clostridiales;D_4__Peptostreptococcaceae;D_5__Intestinibacter	V3-V4	0.27% ± 0.20%	0.13% ± 0.13%	0.29% ± 0.23%	0.13% ± 0.13%	0.07% ± 0.07%	0.50% ± 0.38%	0.08% ± 0.08%	-0.00144182	-0.00862283	0.00573919	0.994399	0.371093	1	0.000197152	-0.00698386	0.00737816	1	1	1	-0.00143251	-0.00861352	0.0057485	0.994591	1	1	-0.00205131	-0.00923232	0.0051297	0.966055	1	1	0.0022547	-0.00492631	0.00943571	0.947118	0.371093	1	-0.00186173	-0.00904274	0.00531928	0.978881	1	1
D_0__Bacteria;D_1__Firmicutes;D_2__Clostridia;D_3__Clostridiales;D_4__Peptostreptococcaceae;D_5__Romboutsia	V3-V4	0.27% ± 0.27%	0.18% ± 0.18%	0.34% ± 0.21%	0.58% ± 0.32%	0.49% ± 0.35%	0.21% ± 0.21%	0.08% ± 0.08%	-0.000923197	-0.00872227	0.00687588	0.99971	1	1	0.000609732	-0.00718935	0.00840881	0.999974	1	1	0.00304278	-0.0047563	0.0108419	0.866017	0.789268	1	0.00215029	-0.00564878	0.00994937	0.971398	1	1	-0.000600268	-0.00839935	0.00719881	0.999977	1	1	-0.00190224	-0.00970132	0.00589684	0.984476	1	1
D_0__Bacteria;D_1__Firmicutes;D_2__Clostridia;D_3__Clostridiales;D_4__Ruminococcaceae;D_5__[Eubacterium] coprostanoligenes group	V3-V4	0.04% ± 0.04%	0.16% ± 0.08%	0.63% ± 0.26%	0.16% ± 0.10%	0.51% ± 0.34%	0.16% ± 0.11%	0.08% ± 0.08%	0.00115533	-0.00542982	0.00774049	0.997313	0.422678	1	0.00591484	-0.000670311	0.0125	0.0987237	0.181449	NaN	0.00118879	-0.00539636	0.00777395	0.996856	0.422678	1	0.00469633	-0.00188883	0.0112815	0.288752	0.422678	NaN	0.00120622	-0.00537893	0.00779138	0.996595	0.422678	1	0.000360754	-0.0062244	0.00694591	0.999997	1	1
D_0__Bacteria;D_1__Firmicutes;D_2__Clostridia;D_3__Clostridiales;D_4__Ruminococcaceae;D_5__Butyricicoccus	V3-V4	0.00% ± 0.00%	0.17% ± 0.07%	0.00% ± 0.00%	0.02% ± 0.02%	0.00% ± 0.00%	0.12% ± 0.12%	0.21% ± 0.13%	0.00170341	-0.0017073	0.00511412	0.681302	0.181449	1	1.17094e-18	-0.00341071	0.00341071	1	NaN	1	0.000201072	-0.00320964	0.00361178	0.999995	1	1	7.37257e-19	-0.00341071	0.00341071	1	NaN	1	0.00117686	-0.00223385	0.00458756	0.919485	1	1	0.00205945	-0.00135126	0.00547016	0.47589	0.371093	1
D_0__Bacteria;D_1__Firmicutes;D_2__Clostridia;D_3__Clostridiales;D_4__Ruminococcaceae;D_5__Faecalibacterium	V3-V4	24.73% ± 3.26%	26.71% ± 3.01%	29.46% ± 2.71%	12.75% ± 2.74%	17.69% ± 6.18%	14.32% ± 1.66%	38.21% ± 2.11%	0.0198162	-0.102354	0.141986	0.998261	0.625	1	0.0472835	-0.0748863	0.169453	0.87021	0.125	1	-0.119788	-0.241958	0.00238191	0.0571794	0.0625	1	-0.0703445	-0.192514	0.0518253	0.530359	0.4375	1	-0.104057	-0.226227	0.0181125	0.132179	0.0625	1	0.134797	0.0126275	0.256967	0.0239426	0.0625	1
D_0__Bacteria;D_1__Firmicutes;D_2__Clostridia;D_3__Clostridiales;D_4__Ruminococcaceae;D_5__Flavonifractor	V3-V4	0.09% ± 0.09%	0.05% ± 0.05%	0.22% ± 0.13%	0.00% ± 0.00%	0.00% ± 0.00%	0.00% ± 0.00%	0.22% ± 0.22%	-0.000437976	-0.00480009	0.00392414	0.999888	1	NaN	0.00125369	-0.00310842	0.00561581	0.965049	0.371093	NaN	-0.000915493	-0.00527761	0.00344662	0.992904	1	NaN	-0.000915493	-0.00527761	0.00344662	0.992904	1	1	-0.000915493	-0.00527761	0.00344662	0.992904	1	1	0.00127953	-0.00308259	0.00564164	0.961485	1	1
D_0__Bacteria;D_1__Firmicutes;D_2__Clostridia;D_3__Clostridiales;D_4__Ruminococcaceae;D_5__Oscillibacter	V3-V4	0.00% ± 0.00%	0.00% ± 0.00%	0.00% ± 0.00%	0.00% ± 0.00%	0.05% ± 0.05%	0.07% ± 0.07%	0.05% ± 0.05%	1.0842e-20	-0.00139651	0.00139651	1	NaN	1	1.35525e-19	-0.00139651	0.00139651	1	NaN	1	2.71051e-20	-0.00139651	0.00139651	1	NaN	1	0.000523732	-0.000872775	0.00192024	0.885684	1	1	0.000670691	-0.000725816	0.0020672	0.717813	1	1	0.000506543	-0.000889964	0.00190305	0.900408	1	1
D_0__Bacteria;D_1__Firmicutes;D_2__Clostridia;D_3__Clostridiales;D_4__Ruminococcaceae;D_5__Ruminiclostridium 5	V3-V4	0.10% ± 0.10%	0.11% ± 0.11%	0.00% ± 0.00%	0.10% ± 0.10%	0.11% ± 0.11%	0.19% ± 0.19%	0.14% ± 0.14%	0.000136104	-0.00245051	0.00272271	0.999998	1	1	-0.000985915	-0.00357253	0.00160069	0.877914	1	1	1.94464e-05	-0.00256716	0.00260606	1	1	1	0.000127014	-0.0024596	0.00271362	0.999998	1	1	0.000892019	-0.00169459	0.00347863	0.919673	1	1	0.000449289	-0.00213732	0.0030359	0.997457	1	1
D_0__Bacteria;D_1__Firmicutes;D_2__Clostridia;D_3__Clostridiales;D_4__Ruminococcaceae;D_5__Ruminiclostridium 6	V3-V4	0.06% ± 0.06%	0.10% ± 0.10%	0.06% ± 0.06%	0.17% ± 0.17%	0.00% ± 0.00%	0.03% ± 0.03%	0.00% ± 0.00%	0.000454855	-0.00236732	0.00327703	0.998322	1	1	-2.97174e-05	-0.00285189	0.00279246	1	1	1	0.0011584	-0.00166377	0.00398057	0.836944	1	1	-0.00058651	-0.00340868	0.00223566	0.993265	1	1	-0.000285871	-0.00310805	0.0025363	0.999883	1	1	-0.00058651	-0.00340868	0.00223566	0.993265	1	1
D_0__Bacteria;D_1__Firmicutes;D_2__Clostridia;D_3__Clostridiales;D_4__Ruminococcaceae;D_5__Ruminiclostridium 9	V3-V4	0.15% ± 0.15%	0.27% ± 0.18%	0.00% ± 0.00%	0.00% ± 0.00%	0.18% ± 0.12%	0.00% ± 0.00%	0.12% ± 0.12%	0.00120731	-0.00254396	0.00495858	0.940827	0.371093	1	-0.00149653	-0.00524779	0.00225474	0.853797	1	1	-0.00149653	-0.00524779	0.00225474	0.853797	1	1	0.000342877	-0.00340839	0.00409415	0.999936	1	1	-0.00149653	-0.00524779	0.00225474	0.853797	1	1	-0.000326508	-0.00407778	0.00342476	0.999952	1	1
D_0__Bacteria;D_1__Firmicutes;D_2__Clostridia;D_3__Clostridiales;D_4__Ruminococcaceae;D_5__Ruminococcaceae NK4A214 group	V3-V4	0.00% ± 0.00%	0.15% ± 0.12%	0.16% ± 0.16%	0.05% ± 0.05%	0.20% ± 0.20%	0.16% ± 0.11%	0.23% ± 0.23%	0.00153097	-0.00233551	0.00539744	0.858001	0.371093	1	0.0016147	-0.00225178	0.00548117	0.82603	1	1	0.000498546	-0.00336793	0.00436502	0.999526	1	1	0.0019975	-0.00186897	0.00586398	0.647747	1	1	0.00160741	-0.00225907	0.00547388	0.828942	0.371093	1	0.00228616	-0.00158031	0.00615264	0.50006	1	1
D_0__Bacteria;D_1__Firmicutes;D_2__Clostridia;D_3__Clostridiales;D_4__Ruminococcaceae;D_5__Ruminococcaceae UCG-002	V3-V4	0.00% ± 0.00%	0.16% ± 0.16%	0.18% ± 0.08%	0.54% ± 0.23%	0.16% ± 0.11%	0.17% ± 0.11%	0.49% ± 0.24%	0.00156205	-0.00366526	0.00678936	0.95796	1	1	0.00182016	-0.00340715	0.00704747	0.916258	0.181449	1	0.00537967	0.000152363	0.010607	0.0407897	0.181449	1	0.00163852	-0.0035888	0.00686583	0.947525	0.371093	1	0.00171738	-0.00350993	0.00694469	0.935094	0.371093	1	0.00493596	-0.00029135	0.0101633	0.0730341	0.181449	1
D_0__Bacteria;D_1__Firmicutes;D_2__Clostridia;D_3__Clostridiales;D_4__Ruminococcaceae;D_5__Ruminococcaceae UCG-013	V3-V4	0.34% ± 0.17%	0.39% ± 0.19%	0.09% ± 0.09%	0.19% ± 0.13%	0.21% ± 0.15%	0.28% ± 0.20%	0.14% ± 0.14%	0.000431058	-0.00294013	0.00380225	0.999548	1	1	-0.00257469	-0.00594589	0.0007965	0.220866	0.181449	1	-0.00151734	-0.00488853	0.00185385	0.772469	0.422678	1	-0.00135091	-0.00472211	0.00202028	0.851249	0.36131	1	-0.000662227	-0.00403342	0.00270897	0.995021	0.422678	1	-0.00208847	-0.00545966	0.00128273	0.446239	0.181449	1
D_0__Bacteria;D_1__Firmicutes;D_2__Clostridia;D_3__Clostridiales;D_4__Ruminococcaceae;D_5__Ruminococcaceae UCG-014	V3-V4	0.29% ± 0.29%	0.34% ± 0.34%	0.16% ± 0.16%	0.21% ± 0.21%	0.47% ± 0.44%	0.11% ± 0.11%	0.08% ± 0.08%	0.000422959	-0.00552967	0.00637558	0.999985	1	1	-0.00131785	-0.00727048	0.00463477	0.990592	1	1	-0.000855277	-0.0068079	0.00509735	0.999121	1	1	0.00177169	-0.00418093	0.00772432	0.958743	0.371093	1	-0.00180516	-0.00775778	0.00414747	0.954964	1	1	-0.00214422	-0.00809684	0.00380841	0.903264	1	1
D_0__Bacteria;D_1__Firmicutes;D_2__Clostridia;D_3__Clostridiales;D_4__Ruminococcaceae;D_5__Ruminococcus 1	V3-V4	1.43% ± 0.98%	0.66% ± 0.33%	2.28% ± 1.27%	1.43% ± 0.78%	1.35% ± 0.68%	0.65% ± 0.36%	0.32% ± 0.18%	-0.00764112	-0.0276069	0.0123246	0.875905	0.181449	1	0.00847955	-0.0114862	0.0284453	0.81488	0.100348	1	4.16043e-05	-0.0199242	0.0200074	1	1	1	-0.000829292	-0.0207951	0.0191365	0.999999	1	1	-0.00774269	-0.0277085	0.0122231	0.869183	0.583882	1	-0.0110588	-0.0310245	0.008907	0.573769	0.36131	1
D_0__Bacteria;D_1__Firmicutes;D_2__Clostridia;D_3__Clostridiales;D_4__Ruminococcaceae;D_5__Ruminococcus 2	V3-V4	2.12% ± 0.94%	1.01% ± 0.52%	0.67% ± 0.21%	1.19% ± 0.43%	1.22% ± 0.61%	1.27% ± 0.57%	0.84% ± 0.35%	-0.0110783	-0.0320071	0.00985054	0.622622	0.36131	1	-0.0145311	-0.0354599	0.00639771	0.317311	0.100348	1	-0.00932312	-0.0302519	0.0116057	0.780461	0.36131	1	-0.00902841	-0.0299572	0.0119004	0.804081	0.583882	1	-0.00844442	-0.0293732	0.0124844	0.847263	0.201243	1	-0.0127519	-0.0336807	0.00817692	0.465449	0.201243	1
D_0__Bacteria;D_1__Firmicutes;D_2__Clostridia;D_3__Clostridiales;D_4__Ruminococcaceae;D_5__Subdoligranulum	V3-V4	5.67% ± 1.61%	5.46% ± 1.54%	3.09% ± 0.64%	4.20% ± 0.99%	2.88% ± 0.83%	7.68% ± 0.77%	4.41% ± 1.62%	-0.00214069	-0.033401	0.0291196	0.999988	1	1	-0.0257971	-0.0570574	0.00546323	0.155173	0.125	1	-0.0146809	-0.0459413	0.0165794	0.737515	0.1875	NaN	-0.027931	-0.0591914	0.00332929	0.101748	0.0625	1	0.0201141	-0.0111462	0.0513745	0.402528	0.3125	1	-0.0126529	-0.0439132	0.0186074	0.845402	0.8125	1
D_0__Bacteria;D_1__Firmicutes;D_2__Clostridia;D_3__Clostridiales;D_4__Ruminococcaceae;D_5__UBA1819	V3-V4	0.00% ± 0.00%	0.09% ± 0.09%	0.08% ± 0.08%	0.00% ± 0.00%	0.13% ± 0.13%	0.08% ± 0.08%	0.14% ± 0.14%	0.000931161	-0.00162587	0.00348819	0.898751	1	1	0.000773694	-0.00178333	0.00333072	0.955432	1	1	-2.1684e-20	-0.00255703	0.00255703	1	NaN	1	0.00132914	-0.00122789	0.00388616	0.641489	1	1	0.000763359	-0.00179367	0.00332039	0.958152	1	1	0.0013894	-0.00116763	0.00394643	0.594719	1	1
D_0__Bacteria;D_1__Firmicutes;D_2__Erysipelotrichia;D_3__Erysipelotrichales;D_4__Erysipelotrichaceae;D_5__[Clostridium] innocuum group	V3-V4	0.00% ± 0.00%	0.00% ± 0.00%	0.00% ± 0.00%	0.00% ± 0.00%	0.23% ± 0.15%	0.06% ± 0.06%	0.00% ± 0.00%	-6.50521e-20	-0.00276145	0.00276145	1	NaN	NaN	1.84314e-19	-0.00276145	0.00276145	1	NaN	NaN	3.79471e-19	-0.00276145	0.00276145	1	NaN	NaN	0.00227523	-0.000486222	0.00503668	0.156388	0.371093	NaN	0.000624566	-0.00213688	0.00338602	0.98948	1	1	1.95156e-19	-0.00276145	0.00276145	1	NaN	NaN
D_0__Bacteria;D_1__Firmicutes;D_2__Erysipelotrichia;D_3__Erysipelotrichales;D_4__Erysipelotrichaceae;D_5__Erysipelatoclostridium	V3-V4	0.00% ± 0.00%	0.00% ± 0.00%	0.00% ± 0.00%	0.00% ± 0.00%	0.00% ± 0.00%	0.03% ± 0.03%	0.00% ± 0.00%	-9.89334e-20	-0.000598938	0.000598938	1	NaN	1	-9.48677e-20	-0.000598938	0.000598938	1	NaN	1	-9.35124e-20	-0.000598938	0.000598938	1	NaN	1	-2.30393e-20	-0.000598938	0.000598938	1	NaN	1	0.000348939	-0.000249999	0.000947876	0.516996	1	1	-6.77626e-20	-0.000598938	0.000598938	1	NaN	1
D_0__Bacteria;D_1__Firmicutes;D_2__Erysipelotrichia;D_3__Erysipelotrichales;D_4__Erysipelotrichaceae;D_5__Erysipelotrichaceae UCG-003	V3-V4	1.60% ± 0.33%	1.11% ± 0.44%	0.98% ± 0.33%	2.42% ± 0.50%	2.19% ± 0.25%	2.07% ± 0.52%	1.04% ± 0.35%	-0.00486672	-0.0158592	0.00612581	0.785141	0.3125	1	-0.00614427	-0.0171368	0.00484826	0.5637	0.1875	1	0.00817765	-0.00281488	0.0191702	0.245935	0.1875	1	0.0059462	-0.00504632	0.0169387	0.599562	0.1875	1	0.00470348	-0.00628905	0.015696	0.809783	0.625	1	-0.00560378	-0.0165963	0.00538874	0.66117	0.0625	1
D_0__Bacteria;D_1__Firmicutes;D_2__Erysipelotrichia;D_3__Erysipelotrichales;D_4__Erysipelotrichaceae;D_5__Holdemanella	V3-V4	0.50% ± 0.31%	0.33% ± 0.21%	0.43% ± 0.29%	0.35% ± 0.22%	0.57% ± 0.36%	0.54% ± 0.35%	0.37% ± 0.22%	-0.00162861	-0.0060468	0.00278958	0.893505	0.371093	NaN	-0.00069516	-0.00511335	0.00372303	0.998533	1	NaN	-0.00145933	-0.00587752	0.00295887	0.933531	0.371093	NaN	0.000745072	-0.00367312	0.00516326	0.997841	0.371093	NaN	0.000404733	-0.00401346	0.00482293	0.999935	1	1	-0.00130631	-0.0057245	0.00311188	0.960011	0.371093	NaN
D_0__Bacteria;D_1__Firmicutes;D_2__Erysipelotrichia;D_3__Erysipelotrichales;D_4__Erysipelotrichaceae;D_5__Holdemania	V3-V4	0.00% ± 0.00%	0.00% ± 0.00%	0.00% ± 0.00%	0.00% ± 0.00%	0.00% ± 0.00%	0.05% ± 0.05%	0.00% ± 0.00%	-8.94467e-20	-0.00077405	0.00077405	1	NaN	1	8.13152e-20	-0.00077405	0.00077405	1	NaN	1	8.13152e-21	-0.00077405	0.00077405	1	NaN	1	2.00577e-19	-0.00077405	0.00077405	1	NaN	1	0.000450958	-0.000323091	0.00122501	0.516996	1	1	1.0571e-19	-0.00077405	0.00077405	1	NaN	1
D_0__Bacteria;D_1__Firmicutes;D_2__Erysipelotrichia;D_3__Erysipelotrichales;D_4__Erysipelotrichaceae;D_5__Turicibacter	V3-V4	0.05% ± 0.05%	0.04% ± 0.04%	0.11% ± 0.11%	0.00% ± 0.00%	0.12% ± 0.12%	0.09% ± 0.09%	0.00% ± 0.00%	-0.000131466	-0.00233056	0.00206762	0.999995	1	NaN	0.000599272	-0.00159982	0.00279836	0.972983	1	NaN	-0.000500179	-0.00269927	0.00169891	0.989167	1	NaN	0.000652928	-0.00154616	0.00285202	0.959213	1	1	0.000372168	-0.00182692	0.00257126	0.997798	1	1	-0.000500179	-0.00269927	0.00169891	0.989167	1	NaN
D_0__Bacteria;D_1__Firmicutes;D_2__Erysipelotrichia;D_3__Erysipelotrichales;D_4__Erysipelotrichaceae;D_5__uncultured bacterium	V3-V4	0.00% ± 0.00%	0.00% ± 0.00%	0.07% ± 0.07%	0.00% ± 0.00%	0.00% ± 0.00%	0.00% ± 0.00%	0.00% ± 0.00%	7.04731e-20	-0.00116201	0.00116201	1	NaN	NaN	0.000676983	-0.000485028	0.00183899	0.516996	1	1	1.68051e-19	-0.00116201	0.00116201	1	NaN	NaN	1.19262e-19	-0.00116201	0.00116201	1	NaN	NaN	7.04731e-20	-0.00116201	0.00116201	1	NaN	NaN	2.08709e-19	-0.00116201	0.00116201	1	NaN	NaN
D_0__Bacteria;D_1__Firmicutes;D_2__Negativicutes;D_3__Selenomonadales;D_4__Acidaminococcaceae;D_5__Acidaminococcus	V3-V4	0.38% ± 0.25%	0.20% ± 0.20%	0.18% ± 0.12%	0.22% ± 0.20%	0.16% ± 0.16%	0.16% ± 0.16%	0.36% ± 0.25%	-0.00178748	-0.00490867	0.0013337	0.53647	0.371093	1	-0.00190624	-0.00502742	0.00121495	0.462715	0.371093	1	-0.00155502	-0.00467621	0.00156616	0.683647	0.371093	1	-0.00217982	-0.00530101	0.000941363	0.31098	0.371093	1	-0.00214136	-0.00526254	0.000979827	0.330325	0.371093	1	-0.000130977	-0.00325216	0.00299021	0.999999	0.371093	1
D_0__Bacteria;D_1__Firmicutes;D_2__Negativicutes;D_3__Selenomonadales;D_4__Acidaminococcaceae;D_5__Phascolarctobacterium	V3-V4	0.88% ± 0.39%	0.60% ± 0.25%	0.59% ± 0.29%	0.70% ± 0.32%	0.52% ± 0.23%	0.68% ± 0.32%	0.67% ± 0.31%	-0.00286355	-0.0100745	0.00434736	0.85638	0.181449	1	-0.00292538	-0.0101363	0.00428554	0.84404	0.422678	1	-0.00184084	-0.00905176	0.00537007	0.980451	0.422678	1	-0.00366372	-0.0108746	0.00354719	0.664494	0.181449	1	-0.00201116	-0.00922208	0.00519975	0.969752	1	1	-0.00209302	-0.00930393	0.0051179	0.963362	0.789268	1
D_0__Bacteria;D_1__Firmicutes;D_2__Negativicutes;D_3__Selenomonadales;D_4__Veillonellaceae;D_5__Dialister	V3-V4	1.23% ± 0.63%	1.03% ± 0.54%	0.81% ± 0.48%	0.92% ± 0.48%	0.73% ± 0.38%	0.41% ± 0.29%	0.81% ± 0.35%	-0.00204618	-0.012641	0.00854864	0.995458	0.422678	1	-0.00428935	-0.0148842	0.00630547	0.845264	0.789268	1	-0.00318896	-0.0137838	0.00740587	0.956512	0.789268	1	-0.00507455	-0.0156694	0.00552027	0.720242	0.422678	1	-0.00826505	-0.0188599	0.00232978	0.201613	0.181449	1	-0.00421504	-0.0148099	0.00637978	0.855354	0.181449	1
D_0__Bacteria;D_1__Firmicutes;D_2__Negativicutes;D_3__Selenomonadales;D_4__Veillonellaceae;D_5__Megamonas	V3-V4	1.19% ± 1.19%	0.66% ± 0.66%	0.42% ± 0.42%	0.57% ± 0.57%	0.61% ± 0.61%	0.47% ± 0.47%	0.39% ± 0.39%	-0.00529601	-0.0177091	0.00711703	0.811766	1	1	-0.00773493	-0.020148	0.00467812	0.439491	1	1	-0.00622607	-0.0186391	0.00618698	0.67715	1	1	-0.00578293	-0.018196	0.00663012	0.744374	1	1	-0.00728032	-0.0196934	0.00513273	0.509353	1	1	-0.00799723	-0.0204103	0.00441581	0.401067	1	1
D_0__Bacteria;D_1__Firmicutes;D_2__Negativicutes;D_3__Selenomonadales;D_4__Veillonellaceae;D_5__Megasphaera	V3-V4	1.36% ± 1.36%	0.97% ± 0.97%	0.91% ± 0.91%	0.32% ± 0.32%	0.18% ± 0.18%	0.51% ± 0.51%	1.46% ± 1.26%	-0.00388442	-0.024813	0.0170442	0.996341	1	1	-0.00448082	-0.0254094	0.0164477	0.992113	1	1	-0.0104156	-0.0313442	0.010513	0.684691	1	1	-0.0117826	-0.0327111	0.00914602	0.555679	1	1	-0.00845851	-0.0293871	0.0124701	0.846276	1	1	0.00107077	-0.0198578	0.0219993	0.999998	1	1
D_0__Bacteria;D_1__Firmicutes;D_2__Negativicutes;D_3__Selenomonadales;D_4__Veillonellaceae;D_5__Mitsuokella	V3-V4	0.00% ± 0.00%	0.00% ± 0.00%	0.07% ± 0.07%	0.00% ± 0.00%	0.00% ± 0.00%	0.00% ± 0.00%	0.09% ± 0.09%	-4.2826e-19	-0.0018729	0.0018729	1	NaN	NaN	0.000723831	-0.00114907	0.00259673	0.87095	1	1	-5.20417e-19	-0.0018729	0.0018729	1	NaN	NaN	-3.90313e-19	-0.0018729	0.0018729	1	NaN	NaN	-5.09575e-19	-0.0018729	0.0018729	1	NaN	NaN	0.000945999	-0.000926902	0.0028189	0.670307	1	1
D_0__Bacteria;D_1__Firmicutes;D_2__Negativicutes;D_3__Selenomonadales;D_4__Veillonellaceae;D_5__Veillonella	V3-V4	0.00% ± 0.00%	0.12% ± 0.08%	0.00% ± 0.00%	0.20% ± 0.15%	0.00% ± 0.00%	0.06% ± 0.06%	0.07% ± 0.07%	0.00118864	-0.00138862	0.0037659	0.752813	0.371093	1	7.37257e-19	-0.00257726	0.00257726	1	NaN	NaN	0.00195701	-0.000620249	0.00453427	0.226261	0.371093	1	6.93889e-19	-0.00257726	0.00257726	1	NaN	NaN	0.000603622	-0.00197364	0.00318088	0.987391	1	1	0.00067539	-0.00190187	0.00325265	0.977721	1	1
D_0__Bacteria;D_1__Lentisphaerae;D_2__Lentisphaeria;D_3__Victivallales;D_4__Victivallaceae;D_5__Victivallis	V3-V4	0.00% ± 0.00%	0.00% ± 0.00%	0.04% ± 0.04%	0.00% ± 0.00%	0.06% ± 0.06%	0.00% ± 0.00%	0.00% ± 0.00%	2.1684e-20	-0.00107286	0.00107286	1	NaN	NaN	0.000386847	-0.000686011	0.00145971	0.902854	1	1	5.96311e-20	-0.00107286	0.00107286	1	NaN	NaN	0.000559636	-0.000513222	0.00163249	0.637868	1	1	1.02999e-19	-0.00107286	0.00107286	1	NaN	NaN	1.35525e-19	-0.00107286	0.00107286	1	NaN	NaN
D_0__Bacteria;D_1__Proteobacteria;D_2__Alphaproteobacteria;D_3__Rhodospirillales;D_4__uncultured;D_5__Azospirillum sp. 47_25	V3-V4	0.14% ± 0.14%	0.77% ± 0.77%	0.64% ± 0.64%	0.98% ± 0.98%	0.77% ± 0.77%	0.58% ± 0.58%	0.18% ± 0.18%	0.0063257	-0.00793036	0.0205818	0.783453	1	1	0.00499335	-0.00926271	0.0192494	0.914111	1	1	0.00837468	-0.00588138	0.0226307	0.507516	1	1	0.00630537	-0.00795069	0.0205614	0.785882	1	1	0.00437026	-0.0098858	0.0186263	0.95264	1	1	0.000365396	-0.0138907	0.0146215	1	1	1
D_0__Bacteria;D_1__Proteobacteria;D_2__Deltaproteobacteria;D_3__Desulfovibrionales;D_4__Desulfovibrionaceae;D_5__Bilophila	V3-V4	0.09% ± 0.09%	0.18% ± 0.11%	0.09% ± 0.09%	0.12% ± 0.08%	0.16% ± 0.12%	0.23% ± 0.11%	0.37% ± 0.24%	0.000961123	-0.00260633	0.00452857	0.974454	0.371093	1	1.52485e-05	-0.0035522	0.0035827	1	1	1	0.000345931	-0.00322152	0.00391338	0.999909	1	1	0.000736941	-0.00283051	0.00430439	0.993478	0.371093	1	0.00141461	-0.00215284	0.00498206	0.857197	0.181449	1	0.0028204	-0.000747046	0.00638785	0.18996	0.371093	1
D_0__Bacteria;D_1__Proteobacteria;D_2__Gammaproteobacteria;D_3__Betaproteobacteriales;D_4__Burkholderiaceae;D_5__Parasutterella	V3-V4	1.36% ± 0.84%	1.19% ± 0.60%	1.48% ± 0.63%	2.03% ± 0.81%	1.48% ± 0.43%	1.83% ± 0.84%	1.17% ± 0.87%	-0.00162271	-0.0147387	0.0114933	0.999626	0.855132	1	0.00129286	-0.0118231	0.0144089	0.9999	0.855132	1	0.00675337	-0.00636264	0.0198694	0.651142	0.201243	1	0.00122336	-0.0118926	0.0143394	0.999928	0.855132	1	0.00474836	-0.00836765	0.0178644	0.901203	0.100348	1	-0.00188037	-0.0149964	0.0112356	0.999132	0.583882	1
D_0__Bacteria;D_1__Proteobacteria;D_2__Gammaproteobacteria;D_3__Betaproteobacteriales;D_4__Burkholderiaceae;D_5__Sutterella	V3-V4	0.82% ± 0.24%	0.89% ± 0.26%	1.09% ± 0.35%	0.79% ± 0.46%	0.78% ± 0.30%	0.89% ± 0.26%	1.36% ± 0.48%	0.000768625	-0.00831204	0.00984929	0.999959	0.36131	1	0.00269631	-0.00638435	0.011777	0.9592	0.583882	1	-0.000252555	-0.00933322	0.00882811	1	0.855132	1	-0.000390754	-0.00947142	0.00868991	0.999999	0.855132	1	0.00075063	-0.00833003	0.00983129	0.999964	0.583882	1	0.0054333	-0.00364736	0.014514	0.486407	0.201243	1
D_0__Bacteria;D_1__Proteobacteria;D_2__Gammaproteobacteria;D_3__Enterobacteriales;D_4__Enterobacteriaceae;__	V3-V4	0.00% ± 0.00%	0.00% ± 0.00%	0.00% ± 0.00%	0.11% ± 0.11%	0.00% ± 0.00%	0.10% ± 0.10%	0.00% ± 0.00%	-2.81893e-19	-0.0025456	0.0025456	1	NaN	1	-3.25261e-20	-0.0025456	0.0025456	1	NaN	1	0.00107239	-0.00147321	0.00361798	0.82032	1	1	-4.33681e-20	-0.0025456	0.0025456	1	NaN	1	0.000980713	-0.00156488	0.00352631	0.872564	1	1	-2.81893e-19	-0.0025456	0.0025456	1	NaN	1
D_0__Bacteria;D_1__Proteobacteria;D_2__Gammaproteobacteria;D_3__Enterobacteriales;D_4__Enterobacteriaceae;D_5__Enterobacter	V3-V4	0.19% ± 0.12%	0.09% ± 0.09%	0.07% ± 0.07%	0.00% ± 0.00%	0.08% ± 0.08%	0.21% ± 0.21%	0.12% ± 0.12%	-0.00104458	-0.00569243	0.00360327	0.989822	0.371093	1	-0.00119957	-0.00584742	0.00344828	0.979351	1	1	-0.00192003	-0.00656788	0.00272782	0.83296	0.371093	1	-0.00111843	-0.00576628	0.00352942	0.98551	0.371093	1	0.00022618	-0.00442167	0.00487403	0.999998	1	1	-0.000764747	-0.0054126	0.0038831	0.998117	0.371093	1
D_0__Bacteria;D_1__Proteobacteria;D_2__Gammaproteobacteria;D_3__Enterobacteriales;D_4__Enterobacteriaceae;D_5__Escherichia-Shigella	V3-V4	2.13% ± 0.97%	1.46% ± 0.63%	1.85% ± 0.85%	1.98% ± 0.74%	1.55% ± 0.50%	2.22% ± 0.96%	2.72% ± 1.28%	-0.00667636	-0.0230043	0.00965152	0.839295	0.36131	NaN	-0.00275407	-0.019082	0.0135738	0.997838	0.855132	NaN	-0.00144123	-0.0177691	0.0148867	0.999948	1	1	-0.00575898	-0.0220869	0.0105689	0.911517	0.36131	NaN	0.000919522	-0.0154084	0.0172474	0.999996	0.855132	1	0.00592243	-0.0104055	0.0222503	0.900411	0.201243	NaN
D_0__Bacteria;D_1__Proteobacteria;D_2__Gammaproteobacteria;D_3__Pasteurellales;D_4__Pasteurellaceae;D_5__Haemophilus	V3-V4	0.09% ± 0.06%	0.13% ± 0.09%	0.19% ± 0.10%	0.21% ± 0.13%	0.10% ± 0.10%	0.00% ± 0.00%	0.19% ± 0.13%	0.00035187	-0.00320713	0.00391087	0.999898	1	1	0.000966069	-0.00259293	0.00452507	0.973496	0.855132	1	0.00112698	-0.00243202	0.00468597	0.94503	0.789268	1	4.5199e-05	-0.0035138	0.0036042	1	1	1	-0.000934164	-0.00449316	0.00262483	0.977542	0.371093	1	0.000985303	-0.00257369	0.0045443	0.970819	0.789268	1
D_0__Bacteria;D_1__Actinobacteria;D_2__Actinobacteria;D_3__Actinomycetales;D_4__Actinomycetaceae;D_5__Actinomyces	V1-V2	0.00% ± 0.00%	0.00% ± 0.00%	0.00% ± 0.00%	0.01% ± 0.01%	0.00% ± 0.00%	0.00% ± 0.00%	0.00% ± 0.00%	1.55854e-20	-0.000166404	0.000166404	1	NaN	NaN	2.20229e-20	-0.000166404	0.000166404	1	NaN	NaN	9.69462e-05	-6.94576e-05	0.00026335	0.516996	1	1	1.6263e-20	-0.000166404	0.000166404	1	NaN	NaN	1.18585e-20	-0.000166404	0.000166404	1	NaN	NaN	1.05032e-20	-0.000166404	0.000166404	1	NaN	NaN
D_0__Bacteria;D_1__Actinobacteria;D_2__Actinobacteria;D_3__Bifidobacteriales;D_4__Bifidobacteriaceae;D_5__Bifidobacterium	V1-V2	0.00% ± 0.00%	0.01% ± 0.01%	0.04% ± 0.02%	0.06% ± 0.04%	0.07% ± 0.05%	0.03% ± 0.03%	0.00% ± 0.00%	0.000104646	-0.00111178	0.00132107	0.999955	1	1	0.000361469	-0.000854958	0.0015779	0.959052	0.371093	1	0.00060217	-0.000614257	0.0018186	0.689776	0.371093	1	0.000689889	-0.000526538	0.00190631	0.547443	0.371093	1	0.00034106	-0.000875367	0.00155749	0.968971	0.371093	1	2.60209e-19	-0.00121643	0.00121643	1	NaN	NaN
D_0__Bacteria;D_1__Actinobacteria;D_2__Coriobacteriia;D_3__Coriobacteriales;D_4__Coriobacteriaceae;D_5__Collinsella	V1-V2	0.93% ± 0.50%	0.54% ± 0.17%	0.37% ± 0.12%	0.49% ± 0.14%	0.48% ± 0.14%	0.89% ± 0.36%	0.43% ± 0.16%	-0.00387899	-0.0120087	0.00425067	0.723646	0.855132	1	-0.00563163	-0.0137613	0.00249803	0.31979	0.100348	1	-0.00445503	-0.0125847	0.00367463	0.585492	0.36131	1	-0.00449452	-0.0126242	0.00363514	0.575823	0.36131	1	-0.000422642	-0.0085523	0.00770702	0.999998	0.855132	1	-0.00505505	-0.0131847	0.00307461	0.441954	0.100348	1
D_0__Bacteria;D_1__Actinobacteria;D_2__Coriobacteriia;D_3__Coriobacteriales;D_4__Coriobacteriales Incertae Sedis;__	V1-V2	0.02% ± 0.02%	0.01% ± 0.01%	0.01% ± 0.01%	0.02% ± 0.02%	0.15% ± 0.15%	0.03% ± 0.03%	0.02% ± 0.02%	-0.00014136	-0.00248885	0.00220613	0.999995	1	1	-7.53877e-05	-0.00242288	0.00227211	1	1	1	-4.52405e-05	-0.00239273	0.00230225	1	1	1	0.00131705	-0.00103045	0.00366454	0.559541	1	1	0.000104798	-0.0022427	0.00245229	0.999999	1	1	-5.80131e-05	-0.00240551	0.00228948	1	1	1
D_0__Bacteria;D_1__Actinobacteria;D_2__Coriobacteriia;D_3__Coriobacteriales;D_4__Eggerthellaceae;D_5__Adlercreutzia	V1-V2	0.00% ± 0.00%	0.00% ± 0.00%	0.00% ± 0.00%	0.02% ± 0.02%	0.02% ± 0.02%	0.00% ± 0.00%	0.00% ± 0.00%	1.35525e-20	-0.000507128	0.000507128	1	NaN	NaN	1.89735e-20	-0.000507128	0.000507128	1	NaN	NaN	0.000240964	-0.000266165	0.000748092	0.727339	1	1	0.000215776	-0.000291353	0.000722904	0.813632	1	1	6.23416e-20	-0.000507128	0.000507128	1	NaN	NaN	1.0842e-20	-0.000507128	0.000507128	1	NaN	NaN
D_0__Bacteria;D_1__Actinobacteria;D_2__Coriobacteriia;D_3__Coriobacteriales;D_4__Eggerthellaceae;D_5__Eggerthella	V1-V2	0.00% ± 0.00%	0.00% ± 0.00%	0.00% ± 0.00%	0.00% ± 0.00%	0.00% ± 0.00%	0.00% ± 0.00%	0.01% ± 0.01%	7.11508e-21	-0.000117218	0.000117218	1	NaN	NaN	1.6263e-20	-0.000117218	0.000117218	1	NaN	NaN	1.32137e-20	-0.000117218	0.000117218	1	NaN	NaN	7.45389e-21	-0.000117218	0.000117218	1	NaN	NaN	-3.38813e-21	-0.000117218	0.000117218	1	NaN	NaN	6.82905e-05	-4.89271e-05	0.000185508	0.516996	1	1
D_0__Bacteria;D_1__Actinobacteria;D_2__Coriobacteriia;D_3__Coriobacteriales;D_4__Eggerthellaceae;D_5__Gordonibacter	V1-V2	0.00% ± 0.00%	0.00% ± 0.00%	0.00% ± 0.00%	0.00% ± 0.00%	0.01% ± 0.01%	0.00% ± 0.00%	0.00% ± 0.00%	-8.80914e-21	-0.000205761	0.000205761	1	NaN	NaN	-9.48677e-21	-0.000205761	0.000205761	1	NaN	NaN	-6.09864e-21	-0.000205761	0.000205761	1	NaN	NaN	0.000119875	-8.58853e-05	0.000325636	0.516996	1	1	1.55854e-20	-0.000205761	0.000205761	1	NaN	NaN	0	-0.000205761	0.000205761	1	NaN	NaN
D_0__Bacteria;D_1__Actinobacteria;D_2__Coriobacteriia;D_3__Coriobacteriales;D_4__Eggerthellaceae;D_5__Senegalimassilia	V1-V2	0.00% ± 0.00%	0.00% ± 0.00%	0.00% ± 0.00%	0.02% ± 0.02%	0.01% ± 0.01%	0.00% ± 0.00%	0.00% ± 0.00%	1.21973e-20	-0.000306704	0.000306704	1	NaN	NaN	1.21973e-20	-0.000306704	0.000306704	1	NaN	NaN	0.00017269	-0.000134013	0.000479394	0.555553	1	1	8.29531e-05	-0.00022375	0.000389657	0.973961	1	1	6.77626e-21	-0.000306704	0.000306704	1	NaN	NaN	-1.35525e-21	-0.000306704	0.000306704	1	NaN	NaN
D_0__Bacteria;D_1__Bacteroidetes;D_2__Bacteroidia;D_3__Bacteroidales;__;__	V1-V2	0.00% ± 0.00%	0.05% ± 0.05%	0.00% ± 0.00%	0.00% ± 0.00%	0.05% ± 0.05%	0.05% ± 0.05%	0.00% ± 0.00%	0.000548804	-0.000719343	0.00181695	0.801826	1	1	3.14419e-19	-0.00126815	0.00126815	1	NaN	1	1.13841e-19	-0.00126815	0.00126815	1	NaN	1	0.00053491	-0.000733237	0.00180306	0.81948	1	1	0.00047897	-0.000789177	0.00174712	0.882345	1	1	7.48099e-19	-0.00126815	0.00126815	1	NaN	1
D_0__Bacteria;D_1__Bacteroidetes;D_2__Bacteroidia;D_3__Bacteroidales;D_4__Bacteroidaceae;D_5__Bacteroides	V1-V2	24.24% ± 2.96%	27.35% ± 1.91%	29.16% ± 2.07%	30.59% ± 2.54%	29.71% ± 2.63%	30.56% ± 2.08%	23.09% ± 3.17%	0.0311028	-0.0219663	0.0841719	0.51018	0.3125	1	0.0491772	-0.0038919	0.102246	0.0820593	0.1875	1	0.0635208	0.0104516	0.11659	0.0119408	0.0625	1	0.0547328	0.00166364	0.107802	0.0401617	0.125	1	0.0632169	0.0101478	0.116286	0.0124679	0.0625	1	-0.0115147	-0.0645838	0.0415545	0.991537	0.8125	1
D_0__Bacteria;D_1__Bacteroidetes;D_2__Bacteroidia;D_3__Bacteroidales;D_4__Barnesiellaceae;D_5__Barnesiella	V1-V2	0.65% ± 0.65%	0.64% ± 0.61%	0.57% ± 0.52%	0.79% ± 0.71%	0.59% ± 0.55%	0.63% ± 0.57%	0.65% ± 0.63%	-5.73971e-05	-0.00312008	0.00300529	1	1	1	-0.000784467	-0.00384715	0.00227822	0.980122	1	1	0.00143975	-0.00162293	0.00450244	0.736669	0.371093	1	-0.000626975	-0.00368966	0.00243571	0.993786	1	1	-0.000171028	-0.00323371	0.00289166	0.999997	1	1	-3.68056e-05	-0.00309949	0.00302588	1	1	1
D_0__Bacteria;D_1__Bacteroidetes;D_2__Bacteroidia;D_3__Bacteroidales;D_4__Barnesiellaceae;D_5__Coprobacter	V1-V2	0.02% ± 0.02%	0.03% ± 0.03%	0.03% ± 0.03%	0.05% ± 0.05%	0.03% ± 0.03%	0.02% ± 0.02%	0.00% ± 0.00%	0.000121506	-0.000630001	0.000873014	0.998292	1	1	0.000130772	-0.000620736	0.000882279	0.997431	1	1	0.000373128	-0.00037838	0.00112464	0.686941	1	1	0.000105911	-0.000645597	0.000857418	0.999212	1	1	4.07744e-05	-0.000710733	0.000792282	0.999997	1	1	-0.000176234	-0.000927741	0.000575274	0.987309	1	1
D_0__Bacteria;D_1__Bacteroidetes;D_2__Bacteroidia;D_3__Bacteroidales;D_4__Marinifilaceae;D_5__Butyricimonas	V1-V2	0.00% ± 0.00%	0.16% ± 0.10%	0.10% ± 0.06%	0.07% ± 0.07%	0.04% ± 0.04%	0.10% ± 0.08%	0.02% ± 0.02%	0.00157652	-0.000357586	0.00351063	0.164763	0.371093	1	0.00102004	-0.000914065	0.00295415	0.626457	0.371093	1	0.000672764	-0.00126135	0.00260687	0.916632	1	1	0.000394144	-0.00153996	0.00232825	0.993935	1	1	0.00104256	-0.000891552	0.00297667	0.603332	0.371093	1	0.000159344	-0.00177476	0.00209345	0.999965	1	1
D_0__Bacteria;D_1__Bacteroidetes;D_2__Bacteroidia;D_3__Bacteroidales;D_4__Marinifilaceae;D_5__Odoribacter	V1-V2	0.19% ± 0.17%	0.23% ± 0.20%	0.15% ± 0.15%	0.22% ± 0.18%	0.14% ± 0.14%	0.19% ± 0.18%	0.11% ± 0.11%	0.00048907	-0.00103591	0.00201405	0.941764	0.371093	1	-0.000332691	-0.00185767	0.00119229	0.991291	0.371093	1	0.000325259	-0.00119972	0.00185024	0.99227	0.371093	1	-0.000468313	-0.00199329	0.00105666	0.952252	0.371093	1	6.54229e-05	-0.00145955	0.0015904	0.999999	1	1	-0.000788983	-0.00231396	0.000735995	0.646267	0.371093	1
D_0__Bacteria;D_1__Bacteroidetes;D_2__Bacteroidia;D_3__Bacteroidales;D_4__Prevotellaceae;D_5__Prevotella 2	V1-V2	3.43% ± 3.43%	4.41% ± 4.41%	4.22% ± 4.22%	3.96% ± 3.96%	3.94% ± 3.94%	4.04% ± 4.04%	1.67% ± 1.67%	0.00982843	-0.0324205	0.0520773	0.987824	1	1	0.00788085	-0.034368	0.0501297	0.996239	1	1	0.00532396	-0.0369249	0.0475729	0.999584	1	1	0.00507312	-0.0371758	0.047322	0.999685	1	1	0.00609818	-0.0361507	0.0483471	0.999098	1	1	-0.0175738	-0.0598227	0.0246751	0.828589	1	1
D_0__Bacteria;D_1__Bacteroidetes;D_2__Bacteroidia;D_3__Bacteroidales;D_4__Rikenellaceae;D_5__Alistipes	V1-V2	0.76% ± 0.45%	0.81% ± 0.49%	0.73% ± 0.43%	0.86% ± 0.57%	0.81% ± 0.52%	0.60% ± 0.38%	0.83% ± 0.59%	0.000511164	-0.00345094	0.00447327	0.999524	0.36131	1	-0.000271302	-0.00423341	0.0036908	0.999988	0.583882	1	0.00108008	-0.00288203	0.00504219	0.972938	0.583882	1	0.00056115	-0.00340096	0.00452326	0.99919	0.583882	1	-0.00159919	-0.00556129	0.00236292	0.847063	0.201243	1	0.000756312	-0.00320579	0.00471842	0.995737	1	1
D_0__Bacteria;D_1__Bacteroidetes;D_2__Bacteroidia;D_3__Bacteroidales;D_4__Tannerellaceae;D_5__Parabacteroides	V1-V2	3.75% ± 0.66%	3.65% ± 0.57%	3.38% ± 0.33%	4.18% ± 0.29%	4.43% ± 1.01%	4.08% ± 0.53%	4.39% ± 1.14%	-0.00103062	-0.0210239	0.0189626	0.999998	0.625	1	-0.00378205	-0.0237753	0.0162112	0.995941	0.625	NaN	0.00422393	-0.0157693	0.0242172	0.99265	0.625	NaN	0.00673769	-0.0132556	0.0267309	0.927361	0.625	1	0.00328423	-0.016709	0.0232775	0.998134	0.4375	1	0.00637614	-0.0136171	0.0263694	0.943224	0.3125	NaN
D_0__Bacteria;D_1__Firmicutes;D_2__Bacilli;D_3__Lactobacillales;D_4__Lactobacillaceae;D_5__Lactobacillus	V1-V2	0.13% ± 0.13%	0.14% ± 0.14%	0.06% ± 0.06%	0.18% ± 0.18%	0.37% ± 0.37%	0.17% ± 0.17%	0.06% ± 0.06%	0.000148686	-0.00470208	0.00499945	1	1	1	-0.000644801	-0.00549557	0.00420596	0.999435	1	1	0.000518535	-0.00433223	0.0053693	0.999839	1	1	0.00248968	-0.00236109	0.00734044	0.654364	1	1	0.000450126	-0.00440064	0.00530089	0.99993	1	1	-0.00068959	-0.00554036	0.00416117	0.999172	1	1
D_0__Bacteria;D_1__Firmicutes;D_2__Bacilli;D_3__Lactobacillales;D_4__Streptococcaceae;D_5__Lactococcus	V1-V2	0.01% ± 0.01%	0.01% ± 0.01%	0.00% ± 0.00%	0.04% ± 0.04%	0.08% ± 0.08%	0.02% ± 0.02%	0.02% ± 0.02%	2.87383e-05	-0.00121432	0.0012718	1	1	1	-7.57959e-05	-0.00131885	0.00116726	0.999994	1	1	0.000365705	-0.000877353	0.00160876	0.960941	1	1	0.000712492	-0.000530566	0.00195555	0.535516	1	1	0.000133754	-0.0011093	0.00137681	0.999833	1	1	8.69003e-05	-0.00115616	0.00132996	0.999987	1	1
D_0__Bacteria;D_1__Firmicutes;D_2__Bacilli;D_3__Lactobacillales;D_4__Streptococcaceae;D_5__Streptococcus	V1-V2	0.38% ± 0.27%	0.52% ± 0.31%	0.41% ± 0.30%	0.56% ± 0.37%	0.75% ± 0.54%	0.52% ± 0.39%	0.43% ± 0.29%	0.00135196	-0.00297189	0.00567582	0.948119	0.181449	1	0.000289551	-0.00403431	0.00461341	0.99999	0.422678	1	0.00179694	-0.00252691	0.0061208	0.829159	0.181449	1	0.00369517	-0.000628687	0.00801903	0.129878	0.181449	1	0.00141843	-0.00290543	0.00574229	0.935527	0.181449	1	0.000449113	-0.00387474	0.00477297	0.999864	0.422678	1
D_0__Bacteria;D_1__Firmicutes;D_2__Clostridia;D_3__Clostridiales;D_4__Christensenellaceae;D_5__Christensenellaceae R-7 group	V1-V2	0.05% ± 0.03%	0.03% ± 0.03%	0.05% ± 0.05%	0.05% ± 0.03%	0.04% ± 0.03%	0.05% ± 0.05%	0.11% ± 0.11%	-0.000164946	-0.00164166	0.00131177	0.999793	1	1	-3.38479e-05	-0.00151056	0.00144286	1	1	1	1.74187e-05	-0.00145929	0.00149413	1	1	1	-6.19255e-05	-0.00153864	0.00141479	0.999999	0.371093	1	4.22351e-06	-0.00147249	0.00148094	1	1	1	0.000564463	-0.000912248	0.00204118	0.876513	1	1
D_0__Bacteria;D_1__Firmicutes;D_2__Clostridia;D_3__Clostridiales;D_4__Clostridiaceae 1;D_5__Clostridium sensu stricto 1	V1-V2	0.00% ± 0.00%	0.04% ± 0.03%	0.07% ± 0.05%	0.05% ± 0.03%	0.12% ± 0.09%	0.05% ± 0.02%	0.01% ± 0.01%	0.000438107	-0.00119756	0.00207378	0.975178	0.371093	1	0.00070078	-0.000934892	0.00233645	0.808884	0.371093	1	0.000453241	-0.00118243	0.00208891	0.970691	0.371093	1	0.00123121	-0.000404465	0.00286688	0.234561	0.371093	1	0.000526688	-0.00110898	0.00216236	0.940694	0.181449	1	0.000136581	-0.00149909	0.00177225	0.999962	1	1
D_0__Bacteria;D_1__Firmicutes;D_2__Clostridia;D_3__Clostridiales;D_4__Family XIII;D_5__[Eubacterium] brachy group	V1-V2	0.01% ± 0.01%	0.00% ± 0.00%	0.00% ± 0.00%	0.00% ± 0.00%	0.00% ± 0.00%	0.00% ± 0.00%	0.00% ± 0.00%	-7.57959e-05	-0.000205896	5.43043e-05	0.516996	1	1	-7.57959e-05	-0.000205896	5.43043e-05	0.516996	1	1	-7.57959e-05	-0.000205896	5.43043e-05	0.516996	1	1	-7.57959e-05	-0.000205896	5.43043e-05	0.516996	1	1	-7.57959e-05	-0.000205896	5.43043e-05	0.516996	1	1	-7.57959e-05	-0.000205896	5.43043e-05	0.516996	1	1
D_0__Bacteria;D_1__Firmicutes;D_2__Clostridia;D_3__Clostridiales;D_4__Lachnospiraceae;__	V1-V2	0.47% ± 0.29%	0.68% ± 0.53%	0.77% ± 0.58%	0.21% ± 0.10%	0.73% ± 0.47%	0.84% ± 0.65%	0.28% ± 0.12%	0.00206309	-0.00863915	0.0127653	0.995503	0.855132	1	0.0029759	-0.00772634	0.0136781	0.970192	0.583882	1	-0.00262686	-0.0133291	0.00807537	0.983969	0.4375	1	0.00261371	-0.00808852	0.013316	0.984373	0.3125	1	0.00370926	-0.00699297	0.0144115	0.917919	0.583882	1	-0.00190238	-0.0126046	0.00879986	0.997112	0.583882	1
D_0__Bacteria;D_1__Firmicutes;D_2__Clostridia;D_3__Clostridiales;D_4__Lachnospiraceae;D_5__[Eubacterium] eligens group	V1-V2	2.45% ± 1.07%	1.92% ± 0.85%	0.87% ± 0.50%	2.75% ± 1.51%	2.29% ± 1.32%	1.23% ± 0.68%	1.57% ± 0.59%	-0.00525995	-0.0240936	0.0135737	0.969552	0.100348	1	-0.0157218	-0.0345554	0.00311188	0.146553	0.100348	1	0.0030117	-0.0158219	0.0218453	0.998394	0.855132	1	-0.00153551	-0.0203691	0.0172981	0.999967	1	1	-0.0121798	-0.0310135	0.00665382	0.396727	0.100348	1	-0.00874069	-0.0275743	0.0100929	0.747591	0.201243	1
D_0__Bacteria;D_1__Firmicutes;D_2__Clostridia;D_3__Clostridiales;D_4__Lachnospiraceae;D_5__[Eubacterium] hallii group	V1-V2	0.48% ± 0.28%	0.49% ± 0.19%	0.44% ± 0.31%	0.20% ± 0.12%	0.12% ± 0.08%	0.59% ± 0.27%	0.34% ± 0.21%	9.60369e-05	-0.00479173	0.0049838	1	1	1	-0.000322415	-0.00521018	0.00456535	0.999991	0.8125	1	-0.00277701	-0.00766477	0.00211076	0.54544	0.201243	1	-0.00354082	-0.00842859	0.00134694	0.272536	0.125	1	0.00115478	-0.00373298	0.00604255	0.986812	0.583882	1	-0.00136907	-0.00625683	0.0035187	0.969119	0.201243	1
D_0__Bacteria;D_1__Firmicutes;D_2__Clostridia;D_3__Clostridiales;D_4__Lachnospiraceae;D_5__[Eubacterium] ventriosum group	V1-V2	0.26% ± 0.14%	0.25% ± 0.12%	0.36% ± 0.23%	1.07% ± 0.39%	0.91% ± 0.40%	1.21% ± 0.88%	0.23% ± 0.20%	-0.000175948	-0.0148604	0.0145085	1	0.789268	1	0.000973622	-0.0137109	0.0156581	0.99999	0.422678	1	0.00803129	-0.00665319	0.0227158	0.587631	0.100348	1	0.00647609	-0.00820839	0.0211606	0.788049	0.100348	1	0.00947037	-0.00521411	0.0241549	0.399887	0.36131	1	-0.000373456	-0.0150579	0.014311	1	1	1
D_0__Bacteria;D_1__Firmicutes;D_2__Clostridia;D_3__Clostridiales;D_4__Lachnospiraceae;D_5__[Eubacterium] xylanophilum group	V1-V2	0.00% ± 0.00%	0.03% ± 0.03%	0.02% ± 0.02%	0.00% ± 0.00%	0.00% ± 0.00%	0.00% ± 0.00%	0.00% ± 0.00%	0.000313603	-0.000281642	0.000908847	0.627549	1	1	0.00020926	-0.000385985	0.000804504	0.912748	1	1	1.0842e-19	-0.000595245	0.000595245	1	NaN	1	9.48677e-20	-0.000595245	0.000595245	1	NaN	1	1.11131e-19	-0.000595245	0.000595245	1	NaN	1	1.6263e-20	-0.000595245	0.000595245	1	NaN	1
D_0__Bacteria;D_1__Firmicutes;D_2__Clostridia;D_3__Clostridiales;D_4__Lachnospiraceae;D_5__[Ruminococcus] gauvreauii group	V1-V2	0.00% ± 0.00%	0.00% ± 0.00%	0.00% ± 0.00%	0.00% ± 0.00%	0.00% ± 0.00%	0.10% ± 0.10%	0.00% ± 0.00%	-9.75782e-20	-0.0017693	0.0017693	1	NaN	1	-3.25261e-20	-0.0017693	0.0017693	1	NaN	1	-3.25261e-20	-0.0017693	0.0017693	1	NaN	1	2.71051e-20	-0.0017693	0.0017693	1	NaN	1	0.00103079	-0.000738513	0.00280009	0.516996	1	1	-5.42101e-20	-0.0017693	0.0017693	1	NaN	1
D_0__Bacteria;D_1__Firmicutes;D_2__Clostridia;D_3__Clostridiales;D_4__Lachnospiraceae;D_5__[Ruminococcus] gnavus group	V1-V2	0.44% ± 0.30%	0.24% ± 0.14%	0.28% ± 0.17%	0.38% ± 0.24%	0.28% ± 0.15%	0.47% ± 0.25%	0.33% ± 0.15%	-0.00203613	-0.00666359	0.00259133	0.789749	0.789268	1	-0.00157983	-0.00620729	0.00304763	0.923113	1	1	-0.000604028	-0.00523149	0.00402343	0.999491	1	1	-0.0015617	-0.00618916	0.00306576	0.926899	1	1	0.00029092	-0.00433654	0.00491838	0.999993	1	1	-0.00107512	-0.00570258	0.00355234	0.987904	0.789268	1
D_0__Bacteria;D_1__Firmicutes;D_2__Clostridia;D_3__Clostridiales;D_4__Lachnospiraceae;D_5__[Ruminococcus] torques group	V1-V2	0.50% ± 0.21%	0.18% ± 0.12%	0.22% ± 0.15%	0.24% ± 0.11%	0.26% ± 0.13%	0.32% ± 0.23%	0.24% ± 0.15%	-0.00322273	-0.00793717	0.00149172	0.334314	0.181449	1	-0.00277885	-0.0074933	0.00193559	0.503647	0.181449	1	-0.00260319	-0.00731764	0.00211125	0.577177	0.181449	1	-0.00243012	-0.00714456	0.00228433	0.650027	0.181449	1	-0.00178173	-0.00649617	0.00293272	0.882046	0.422678	1	-0.0026006	-0.00731505	0.00211384	0.57827	0.181449	1
D_0__Bacteria;D_1__Firmicutes;D_2__Clostridia;D_3__Clostridiales;D_4__Lachnospiraceae;D_5__Agathobacter	V1-V2	0.70% ± 0.43%	0.44% ± 0.32%	0.11% ± 0.11%	0.60% ± 0.40%	0.90% ± 0.49%	0.30% ± 0.20%	0.17% ± 0.09%	-0.00257676	-0.0105899	0.0054364	0.941055	0.100348	1	-0.00589326	-0.0139064	0.0021199	0.257268	0.100348	1	-0.00100942	-0.00902258	0.00700374	0.999585	0.36131	1	0.00205768	-0.00595548	0.0100708	0.979868	0.855132	1	-0.00399451	-0.0120077	0.00401865	0.68311	0.100348	1	-0.0052539	-0.0132671	0.00275926	0.381041	0.100348	1
D_0__Bacteria;D_1__Firmicutes;D_2__Clostridia;D_3__Clostridiales;D_4__Lachnospiraceae;D_5__Anaerostipes	V1-V2	1.26% ± 0.85%	1.02% ± 0.65%	1.14% ± 0.74%	1.23% ± 0.97%	0.71% ± 0.50%	1.56% ± 0.90%	0.79% ± 0.45%	-0.00240097	-0.0120012	0.00719924	0.982371	0.100348	1	-0.00124006	-0.0108403	0.00836015	0.999521	0.583882	1	-0.000363503	-0.00996372	0.00923671	1	0.855132	1	-0.0055437	-0.0151439	0.00405652	0.527087	0.100348	1	0.00293219	-0.00666803	0.0125324	0.953441	0.100348	1	-0.00468942	-0.0142896	0.00491079	0.702318	0.36131	1
D_0__Bacteria;D_1__Firmicutes;D_2__Clostridia;D_3__Clostridiales;D_4__Lachnospiraceae;D_5__Blautia	V1-V2	1.49% ± 0.71%	0.88% ± 0.31%	0.93% ± 0.43%	1.33% ± 0.72%	0.97% ± 0.36%	1.56% ± 0.77%	0.99% ± 0.24%	-0.00614683	-0.018012	0.00571832	0.644919	0.1875	1	-0.00558206	-0.0174472	0.00628308	0.736002	0.4375	1	-0.001638	-0.0135031	0.0102271	0.999299	0.125	1	-0.00524829	-0.0171134	0.00661685	0.785823	0.3125	1	0.000706067	-0.0111591	0.0125712	0.999995	0.625	1	-0.00501527	-0.0168804	0.00684987	0.818082	0.625	1
D_0__Bacteria;D_1__Firmicutes;D_2__Clostridia;D_3__Clostridiales;D_4__Lachnospiraceae;D_5__CAG-56	V1-V2	0.10% ± 0.06%	0.03% ± 0.03%	0.11% ± 0.07%	0.12% ± 0.07%	0.06% ± 0.06%	0.14% ± 0.09%	0.05% ± 0.05%	-0.000681146	-0.00231251	0.00095022	0.82616	0.371093	1	0.000101589	-0.00152978	0.00173295	0.999993	1	1	0.000152514	-0.00147885	0.00178388	0.999927	0.371093	1	-0.000361052	-0.00199242	0.00127031	0.990608	1	1	0.00043618	-0.00119519	0.00206755	0.975394	0.371093	1	-0.000518049	-0.00214941	0.00111332	0.944315	0.371093	1
D_0__Bacteria;D_1__Firmicutes;D_2__Clostridia;D_3__Clostridiales;D_4__Lachnospiraceae;D_5__Coprococcus 1	V1-V2	0.03% ± 0.03%	0.07% ± 0.07%	0.03% ± 0.03%	0.05% ± 0.05%	0.03% ± 0.03%	0.00% ± 0.00%	0.00% ± 0.00%	0.000410348	-0.0010008	0.00182149	0.963041	1	1	6.37489e-05	-0.0013474	0.00147489	0.999999	1	NaN	0.000223883	-0.00118726	0.00163503	0.998463	1	1	5.98228e-05	-0.00135132	0.00147097	0.999999	1	NaN	-0.000271166	-0.00168231	0.00113998	0.99558	1	NaN	-0.000271166	-0.00168231	0.00113998	0.99558	1	1
D_0__Bacteria;D_1__Firmicutes;D_2__Clostridia;D_3__Clostridiales;D_4__Lachnospiraceae;D_5__Coprococcus 2	V1-V2	0.07% ± 0.07%	0.15% ± 0.15%	0.22% ± 0.22%	0.28% ± 0.28%	0.36% ± 0.36%	0.04% ± 0.04%	0.00% ± 0.00%	0.000867877	-0.005205	0.00694075	0.999147	1	1	0.00158395	-0.00448892	0.00765683	0.978238	1	1	0.00213622	-0.00393665	0.0082091	0.912523	1	1	0.00292021	-0.00315266	0.00899309	0.716691	1	1	-0.00030063	-0.00637351	0.00577225	0.999998	1	1	-0.000652073	-0.00672495	0.0054208	0.999835	1	1
D_0__Bacteria;D_1__Firmicutes;D_2__Clostridia;D_3__Clostridiales;D_4__Lachnospiraceae;D_5__Coprococcus 3	V1-V2	0.11% ± 0.11%	0.00% ± 0.00%	0.00% ± 0.00%	0.00% ± 0.00%	0.00% ± 0.00%	0.15% ± 0.15%	0.21% ± 0.21%	-0.00113293	-0.00511431	0.00284845	0.966678	1	1	-0.00113293	-0.00511431	0.00284845	0.966678	1	1	-0.00113293	-0.00511431	0.00284845	0.966678	1	1	-0.00113293	-0.00511431	0.00284845	0.966678	1	1	0.000331874	-0.00364951	0.00431325	0.999963	1	1	0.000940662	-0.00304072	0.00492204	0.98681	1	1
D_0__Bacteria;D_1__Firmicutes;D_2__Clostridia;D_3__Clostridiales;D_4__Lachnospiraceae;D_5__Dorea	V1-V2	0.36% ± 0.05%	0.09% ± 0.07%	0.16% ± 0.05%	0.31% ± 0.11%	0.48% ± 0.23%	0.45% ± 0.12%	0.26% ± 0.11%	-0.00271169	-0.00769603	0.00227265	0.59337	0.0625	1	-0.00197404	-0.00695838	0.0030103	0.857875	0.0625	1	-0.000531251	-0.00551559	0.00445309	0.999842	0.625	1	0.00119859	-0.00378576	0.00618293	0.985561	1	1	0.00088946	-0.00409488	0.0058738	0.997049	0.625	1	-0.00100045	-0.00598479	0.00398389	0.994409	0.8125	1
D_0__Bacteria;D_1__Firmicutes;D_2__Clostridia;D_3__Clostridiales;D_4__Lachnospiraceae;D_5__Fusicatenibacter	V1-V2	1.15% ± 0.29%	1.13% ± 0.48%	1.42% ± 0.75%	1.42% ± 0.63%	1.33% ± 0.54%	1.70% ± 0.92%	1.20% ± 0.45%	-0.000218491	-0.0132498	0.0128128	1	0.8125	1	0.00263384	-0.0103974	0.0156651	0.994196	1	NaN	0.00263759	-0.0103937	0.0156689	0.994152	0.8125	1	0.00180948	-0.0112218	0.0148407	0.999276	0.8125	NaN	0.0054611	-0.00757016	0.0184924	0.823758	1	NaN	0.000426801	-0.0126045	0.0134581	1	1	1
D_0__Bacteria;D_1__Firmicutes;D_2__Clostridia;D_3__Clostridiales;D_4__Lachnospiraceae;D_5__Howardella	V1-V2	0.02% ± 0.02%	0.03% ± 0.03%	0.04% ± 0.04%	0.00% ± 0.00%	0.00% ± 0.00%	0.00% ± 0.00%	0.00% ± 0.00%	0.000111235	-0.000758922	0.000981392	0.999549	1	1	0.0002145	-0.000655657	0.00108466	0.983615	1	1	-0.000176234	-0.00104639	0.000693924	0.994132	1	1	-0.000176234	-0.00104639	0.000693924	0.994132	1	1	-0.000176234	-0.00104639	0.000693924	0.994132	1	1	-0.000176234	-0.00104639	0.000693924	0.994132	1	1
D_0__Bacteria;D_1__Firmicutes;D_2__Clostridia;D_3__Clostridiales;D_4__Lachnospiraceae;D_5__Lachnoclostridium	V1-V2	0.88% ± 0.18%	0.85% ± 0.19%	0.51% ± 0.11%	0.45% ± 0.16%	0.96% ± 0.22%	1.04% ± 0.43%	1.24% ± 0.19%	-0.000251356	-0.00940245	0.00889974	1	1	1	-0.00365822	-0.0128093	0.00549287	0.852629	0.125	NaN	-0.00434173	-0.0134928	0.00480937	0.728644	0.125	NaN	0.00077189	-0.0083792	0.00992298	0.99996	0.8125	NaN	0.00162841	-0.00752268	0.0107795	0.997095	1	NaN	0.00356442	-0.00558668	0.0127155	0.866882	0.1875	NaN
D_0__Bacteria;D_1__Firmicutes;D_2__Clostridia;D_3__Clostridiales;D_4__Lachnospiraceae;D_5__Lachnospira	V1-V2	2.42% ± 1.38%	2.57% ± 1.54%	2.15% ± 1.44%	3.17% ± 1.88%	2.71% ± 1.76%	2.86% ± 1.55%	2.84% ± 2.11%	0.00159085	-0.0124837	0.0156654	0.999778	0.789268	1	-0.00262373	-0.0166983	0.0114508	0.996252	0.422678	1	0.00752775	-0.00654678	0.0216023	0.611663	0.181449	1	0.00296128	-0.0111133	0.0170358	0.992809	0.789268	1	0.00445717	-0.00961736	0.0185317	0.945008	0.181449	1	0.00425516	-0.00981937	0.0183297	0.955601	1	1
D_0__Bacteria;D_1__Firmicutes;D_2__Clostridia;D_3__Clostridiales;D_4__Lachnospiraceae;D_5__Lachnospiraceae FCS020 group	V1-V2	0.00% ± 0.00%	0.04% ± 0.04%	0.00% ± 0.00%	0.02% ± 0.02%	0.00% ± 0.00%	0.00% ± 0.00%	0.03% ± 0.03%	0.000351874	-0.000523458	0.00122721	0.849426	1	1	1.0842e-20	-0.000875333	0.000875333	1	NaN	NaN	0.000189215	-0.000686118	0.00106455	0.991703	1	NaN	-1.6263e-20	-0.000875333	0.000875333	1	NaN	NaN	-6.50521e-20	-0.000875333	0.000875333	1	NaN	1	0.000325392	-0.00054994	0.00120072	0.88974	1	NaN
D_0__Bacteria;D_1__Firmicutes;D_2__Clostridia;D_3__Clostridiales;D_4__Lachnospiraceae;D_5__Lachnospiraceae ND3007 group	V1-V2	0.48% ± 0.09%	0.70% ± 0.22%	0.43% ± 0.16%	0.50% ± 0.09%	0.51% ± 0.13%	0.33% ± 0.13%	0.36% ± 0.11%	0.00214649	-0.00225846	0.00655144	0.704559	0.3125	1	-0.000482782	-0.00488773	0.00392217	0.999814	0.8125	1	0.000136087	-0.00426886	0.00454104	1	0.8125	1	0.00027347	-0.00413148	0.00467842	0.999993	1	1	-0.00147437	-0.00587933	0.00293058	0.929509	0.1875	1	-0.00122208	-0.00562703	0.00318287	0.970518	0.4375	1
D_0__Bacteria;D_1__Firmicutes;D_2__Clostridia;D_3__Clostridiales;D_4__Lachnospiraceae;D_5__Lachnospiraceae NK4A136 group	V1-V2	0.37% ± 0.22%	0.36% ± 0.20%	0.42% ± 0.24%	0.64% ± 0.32%	0.63% ± 0.28%	0.31% ± 0.16%	0.71% ± 0.64%	-2.89625e-05	-0.00846613	0.0084082	1	1	1	0.000570293	-0.00786687	0.00900746	0.999989	0.855132	1	0.00276236	-0.0056748	0.0111995	0.93609	0.100348	1	0.00259332	-0.00584384	0.0110305	0.952054	0.181449	1	-0.000563937	-0.0090011	0.00787323	0.99999	0.583882	1	0.00339407	-0.0050431	0.0118312	0.849013	1	1
D_0__Bacteria;D_1__Firmicutes;D_2__Clostridia;D_3__Clostridiales;D_4__Lachnospiraceae;D_5__Lachnospiraceae UCG-001	V1-V2	0.30% ± 0.30%	0.25% ± 0.25%	0.67% ± 0.67%	0.10% ± 0.10%	0.09% ± 0.07%	0.26% ± 0.21%	0.52% ± 0.50%	-0.000507675	-0.0103202	0.00930482	0.999998	1	1	0.00369959	-0.0061129	0.0135121	0.883182	1	1	-0.0019367	-0.0117492	0.00787579	0.994892	1	1	-0.00205348	-0.011866	0.00775901	0.993011	1	1	-0.000390699	-0.0102032	0.00942179	1	1	1	0.00225299	-0.0075595	0.0120655	0.988623	0.371093	1
D_0__Bacteria;D_1__Firmicutes;D_2__Clostridia;D_3__Clostridiales;D_4__Lachnospiraceae;D_5__Lachnospiraceae UCG-003	V1-V2	0.00% ± 0.00%	0.09% ± 0.09%	0.00% ± 0.00%	0.23% ± 0.23%	0.00% ± 0.00%	0.00% ± 0.00%	0.01% ± 0.01%	0.000914674	-0.00302188	0.00485123	0.987899	1	1	8.99888e-19	-0.00393655	0.00393655	1	NaN	1	0.0022916	-0.00164495	0.00622816	0.517902	1	1	8.67362e-19	-0.00393655	0.00393655	1	NaN	1	9.43256e-19	-0.00393655	0.00393655	1	NaN	1	0.000139454	-0.0037971	0.00407601	1	1	1
D_0__Bacteria;D_1__Firmicutes;D_2__Clostridia;D_3__Clostridiales;D_4__Lachnospiraceae;D_5__Lachnospiraceae UCG-004	V1-V2	0.26% ± 0.08%	0.40% ± 0.07%	0.23% ± 0.10%	0.35% ± 0.19%	0.54% ± 0.25%	0.47% ± 0.18%	0.61% ± 0.21%	0.00139702	-0.00627574	0.00906979	0.996705	0.8125	1	-0.000321832	-0.0079946	0.00735093	0.999999	0.855132	1	0.000880429	-0.00679233	0.00855319	0.999758	0.8125	1	0.00278829	-0.00488448	0.010461	0.899627	0.8125	1	0.00211635	-0.00555641	0.00978912	0.971339	0.4375	1	0.00349202	-0.00418074	0.0111648	0.763647	0.3125	1
D_0__Bacteria;D_1__Firmicutes;D_2__Clostridia;D_3__Clostridiales;D_4__Lachnospiraceae;D_5__Lachnospiraceae UCG-010	V1-V2	0.00% ± 0.00%	0.01% ± 0.01%	0.00% ± 0.00%	0.00% ± 0.00%	0.00% ± 0.00%	0.00% ± 0.00%	0.00% ± 0.00%	0.000135336	-9.69624e-05	0.000367635	0.516996	1	1	-1.42302e-20	-0.000232299	0.000232299	1	NaN	1	-6.09864e-21	-0.000232299	0.000232299	1	NaN	1	-1.28749e-20	-0.000232299	0.000232299	1	NaN	1	-8.80914e-21	-0.000232299	0.000232299	1	NaN	1	-1.0842e-20	-0.000232299	0.000232299	1	NaN	1
D_0__Bacteria;D_1__Firmicutes;D_2__Clostridia;D_3__Clostridiales;D_4__Lachnospiraceae;D_5__Marvinbryantia	V1-V2	0.02% ± 0.02%	0.00% ± 0.00%	0.00% ± 0.00%	0.00% ± 0.00%	0.00% ± 0.00%	0.00% ± 0.00%	0.00% ± 0.00%	-0.000176234	-0.000478731	0.000126264	0.516996	1	1	-0.000176234	-0.000478731	0.000126264	0.516996	1	1	-0.000176234	-0.000478731	0.000126264	0.516996	1	NaN	-0.000176234	-0.000478731	0.000126264	0.516996	1	NaN	-0.000176234	-0.000478731	0.000126264	0.516996	1	NaN	-0.000176234	-0.000478731	0.000126264	0.516996	1	NaN
D_0__Bacteria;D_1__Firmicutes;D_2__Clostridia;D_3__Clostridiales;D_4__Lachnospiraceae;D_5__Moryella	V1-V2	0.00% ± 0.00%	0.01% ± 0.01%	0.00% ± 0.00%	0.00% ± 0.00%	0.00% ± 0.00%	0.03% ± 0.03%	0.00% ± 0.00%	0.000126662	-0.00043277	0.000686095	0.989422	1	NaN	1.35525e-20	-0.000559432	0.000559432	1	NaN	NaN	0	-0.000559432	0.000559432	1	NaN	NaN	4.60786e-20	-0.000559432	0.000559432	1	NaN	NaN	0.000322156	-0.000237277	0.000881588	0.530224	1	1	-5.14996e-20	-0.000559432	0.000559432	1	NaN	NaN
D_0__Bacteria;D_1__Firmicutes;D_2__Clostridia;D_3__Clostridiales;D_4__Lachnospiraceae;D_5__Roseburia	V1-V2	5.06% ± 1.98%	4.70% ± 1.52%	3.22% ± 1.03%	5.06% ± 1.63%	5.29% ± 1.71%	4.42% ± 2.06%	2.36% ± 0.99%	-0.00358119	-0.04436	0.0371976	0.999949	1	1	-0.0183498	-0.0591285	0.022429	0.772654	0.100348	1	4.846e-05	-0.0407303	0.0408272	1	1	1	0.00234672	-0.038432	0.0431255	0.999996	0.855132	1	-0.00633902	-0.0471178	0.0344397	0.998629	0.583882	1	-0.0270003	-0.067779	0.0137785	0.369935	0.100348	1
D_0__Bacteria;D_1__Firmicutes;D_2__Clostridia;D_3__Clostridiales;D_4__Lachnospiraceae;D_5__Tyzzerella	V1-V2	0.10% ± 0.07%	0.11% ± 0.08%	0.02% ± 0.02%	0.07% ± 0.07%	0.07% ± 0.06%	0.13% ± 0.10%	0.09% ± 0.06%	0.000153376	-0.00145016	0.00175691	0.999916	0.371093	1	-0.000738441	-0.00234198	0.000865094	0.754058	0.371093	1	-0.000335148	-0.00193868	0.00126839	0.993059	0.371093	1	-0.000271618	-0.00187515	0.00133192	0.997787	0.371093	1	0.00035308	-0.00125046	0.00195661	0.990857	0.371093	1	-4.35296e-05	-0.00164706	0.00156	1	1	1
D_0__Bacteria;D_1__Firmicutes;D_2__Clostridia;D_3__Clostridiales;D_4__Lachnospiraceae;D_5__Tyzzerella 4	V1-V2	0.12% ± 0.12%	0.03% ± 0.03%	0.00% ± 0.00%	0.07% ± 0.07%	0.05% ± 0.05%	0.00% ± 0.00%	0.00% ± 0.00%	-0.000850619	-0.00288058	0.00117934	0.823827	1	1	-0.00117994	-0.0032099	0.000850017	0.519607	1	1	-0.000457049	-0.00248701	0.00157291	0.989725	1	1	-0.000724415	-0.00275437	0.00130554	0.907004	1	1	-0.00117994	-0.0032099	0.000850017	0.519607	1	1	-0.00117994	-0.0032099	0.000850017	0.519607	1	1
D_0__Bacteria;D_1__Firmicutes;D_2__Clostridia;D_3__Clostridiales;D_4__Lachnospiraceae;D_5__uncultured	V1-V2	0.41% ± 0.17%	0.39% ± 0.15%	0.22% ± 0.14%	0.16% ± 0.10%	0.35% ± 0.18%	0.36% ± 0.20%	0.50% ± 0.22%	-0.000213018	-0.00506603	0.00463999	0.999999	1	1	-0.00195414	-0.00680715	0.00289887	0.84845	0.422678	1	-0.00253957	-0.00739258	0.00231344	0.634575	0.181449	1	-0.000661458	-0.00551447	0.00419155	0.999349	0.583882	1	-0.000540854	-0.00539387	0.00431216	0.999795	1	1	0.000898564	-0.00395445	0.00575158	0.996388	0.181449	1
D_0__Bacteria;D_1__Firmicutes;D_2__Clostridia;D_3__Clostridiales;D_4__Peptococcaceae;D_5__Peptococcus	V1-V2	0.00% ± 0.00%	0.00% ± 0.00%	0.00% ± 0.00%	0.01% ± 0.01%	0.00% ± 0.00%	0.00% ± 0.00%	0.00% ± 0.00%	2.03288e-20	-0.000236345	0.000236345	1	NaN	NaN	1.55854e-20	-0.000236345	0.000236345	1	NaN	NaN	0.000137694	-9.86513e-05	0.000374039	0.516996	1	1	1.76183e-20	-0.000236345	0.000236345	1	NaN	NaN	1.76183e-20	-0.000236345	0.000236345	1	NaN	NaN	6.09864e-21	-0.000236345	0.000236345	1	NaN	NaN
D_0__Bacteria;D_1__Firmicutes;D_2__Clostridia;D_3__Clostridiales;D_4__Peptostreptococcaceae;__	V1-V2	0.00% ± 0.00%	0.00% ± 0.00%	0.03% ± 0.03%	0.05% ± 0.05%	0.00% ± 0.00%	0.00% ± 0.00%	0.00% ± 0.00%	8.13152e-21	-0.00101143	0.00101143	1	NaN	1	0.000254227	-0.000757203	0.00126566	0.981919	1	1	0.000521105	-0.000490325	0.00153253	0.650511	1	1	5.42101e-20	-0.00101143	0.00101143	1	NaN	1	-1.02999e-19	-0.00101143	0.00101143	1	NaN	1	7.31836e-20	-0.00101143	0.00101143	1	NaN	1
D_0__Bacteria;D_1__Firmicutes;D_2__Clostridia;D_3__Clostridiales;D_4__Peptostreptococcaceae;D_5__Intestinibacter	V1-V2	0.18% ± 0.13%	0.17% ± 0.11%	0.33% ± 0.23%	0.15% ± 0.10%	0.12% ± 0.08%	0.32% ± 0.25%	0.07% ± 0.07%	-8.57857e-05	-0.00432787	0.00415629	1	1	1	0.00152042	-0.00272166	0.0057625	0.905284	0.371093	1	-0.000289029	-0.00453111	0.00395305	0.999989	0.371093	1	-0.000565242	-0.00480732	0.00367684	0.999428	1	1	0.00143866	-0.00280342	0.00568074	0.925315	0.371093	1	-0.00107629	-0.00531837	0.00316579	0.981047	1	1
D_0__Bacteria;D_1__Firmicutes;D_2__Clostridia;D_3__Clostridiales;D_4__Peptostreptococcaceae;D_5__Romboutsia	V1-V2	0.24% ± 0.18%	0.22% ± 0.14%	0.13% ± 0.13%	0.12% ± 0.12%	0.39% ± 0.29%	0.33% ± 0.21%	0.02% ± 0.02%	-0.00021568	-0.0059905	0.00555914	1	1	NaN	-0.00113134	-0.00690616	0.00464347	0.995093	0.371093	1	-0.00121754	-0.00699235	0.00455728	0.99273	0.371093	1	0.00149106	-0.00428376	0.00726588	0.979307	1	NaN	0.000841578	-0.00493324	0.0066164	0.999047	0.371093	NaN	-0.00227944	-0.00805425	0.00349538	0.85973	0.422678	NaN
D_0__Bacteria;D_1__Firmicutes;D_2__Clostridia;D_3__Clostridiales;D_4__Ruminococcaceae;__	V1-V2	0.02% ± 0.02%	0.00% ± 0.00%	0.03% ± 0.02%	0.00% ± 0.00%	0.00% ± 0.00%	0.01% ± 0.01%	0.02% ± 0.02%	-0.000186306	-0.000707729	0.000335116	0.906516	1	1	7.74654e-05	-0.000443958	0.000598888	0.998938	1	1	-0.000186306	-0.000707729	0.000335116	0.906516	1	1	-0.000186306	-0.000707729	0.000335116	0.906516	1	1	-9.84459e-05	-0.000619869	0.000422977	0.995983	1	1	-2.36718e-05	-0.000545095	0.000497751	0.999999	1	1
D_0__Bacteria;D_1__Firmicutes;D_2__Clostridia;D_3__Clostridiales;D_4__Ruminococcaceae;D_5__[Eubacterium] coprostanoligenes group	V1-V2	0.11% ± 0.07%	0.24% ± 0.15%	0.63% ± 0.29%	0.29% ± 0.16%	0.32% ± 0.20%	0.11% ± 0.05%	0.15% ± 0.13%	0.00126823	-0.00457411	0.00711056	0.991517	0.422678	1	0.00515031	-0.000692025	0.0109926	0.109777	0.181449	1	0.0017693	-0.00407304	0.00761163	0.95525	0.181449	1	0.00208132	-0.00376101	0.00792366	0.907679	0.181449	1	-9.52406e-06	-0.00585186	0.00583281	1	1	1	0.0003496	-0.00549274	0.00619194	0.999995	0.789268	1
D_0__Bacteria;D_1__Firmicutes;D_2__Clostridia;D_3__Clostridiales;D_4__Ruminococcaceae;D_5__Butyricicoccus	V1-V2	0.02% ± 0.02%	0.04% ± 0.04%	0.10% ± 0.04%	0.01% ± 0.01%	0.02% ± 0.02%	0.01% ± 0.01%	0.06% ± 0.04%	0.000140968	-0.00122227	0.00150421	0.999868	1	1	0.000781208	-0.000582032	0.00214445	0.535761	0.36131	1	-0.000147835	-0.00151108	0.0012154	0.999825	1	1	-1.38348e-05	-0.00137707	0.00134941	1	1	1	-0.000116745	-0.00147998	0.00124649	0.999956	1	1	0.000411847	-0.000951393	0.00177509	0.955752	0.422678	1
D_0__Bacteria;D_1__Firmicutes;D_2__Clostridia;D_3__Clostridiales;D_4__Ruminococcaceae;D_5__Faecalibacterium	V1-V2	21.30% ± 3.49%	23.05% ± 2.90%	25.39% ± 2.09%	13.27% ± 2.61%	15.29% ± 5.11%	13.38% ± 1.16%	32.91% ± 2.24%	0.0175191	-0.0741426	0.109181	0.995707	0.625	1	0.0409594	-0.0507024	0.132621	0.778076	0.1875	1	-0.0803242	-0.171986	0.0113376	0.113464	0.0625	1	-0.0601295	-0.151791	0.0315322	0.380462	0.4375	1	-0.0791811	-0.170843	0.0124806	0.122664	0.0625	1	0.116146	0.0244839	0.207807	0.00699515	0.0625	1
D_0__Bacteria;D_1__Firmicutes;D_2__Clostridia;D_3__Clostridiales;D_4__Ruminococcaceae;D_5__Flavonifractor	V1-V2	0.13% ± 0.06%	0.13% ± 0.07%	0.13% ± 0.07%	0.03% ± 0.02%	0.00% ± 0.00%	0.12% ± 0.07%	0.05% ± 0.05%	2.7301e-06	-0.00197081	0.00197627	1	0.855132	NaN	-8.02081e-06	-0.00198156	0.00196552	1	0.855132	NaN	-0.000925259	-0.0028988	0.00104828	0.738984	0.125	1	-0.00126488	-0.00323842	0.000708667	0.407039	0.100348	NaN	-2.80418e-05	-0.00200158	0.0019455	1	1	NaN	-0.000764079	-0.00273762	0.00120946	0.870036	0.583882	NaN
D_0__Bacteria;D_1__Firmicutes;D_2__Clostridia;D_3__Clostridiales;D_4__Ruminococcaceae;D_5__Oscillibacter	V1-V2	0.03% ± 0.03%	0.05% ± 0.05%	0.05% ± 0.05%	0.06% ± 0.06%	0.06% ± 0.06%	0.07% ± 0.07%	0.07% ± 0.05%	0.00021563	-0.00043842	0.00086968	0.93408	1	1	0.000253149	-0.000400901	0.000907199	0.870186	1	1	0.000302049	-0.000352001	0.000956099	0.751714	1	1	0.000308064	-0.000345986	0.000962114	0.734989	1	1	0.000387968	-0.000266082	0.00104202	0.496377	1	1	0.000451036	-0.000203014	0.00110509	0.324706	0.371093	1
D_0__Bacteria;D_1__Firmicutes;D_2__Clostridia;D_3__Clostridiales;D_4__Ruminococcaceae;D_5__Oscillospira	V1-V2	0.00% ± 0.00%	0.00% ± 0.00%	0.00% ± 0.00%	0.03% ± 0.03%	0.00% ± 0.00%	0.00% ± 0.00%	0.00% ± 0.00%	2.03288e-20	-0.000531776	0.000531776	1	NaN	1	9.48677e-21	-0.000531776	0.000531776	1	NaN	1	0.000309811	-0.000221965	0.000841587	0.516996	1	1	2.84603e-20	-0.000531776	0.000531776	1	NaN	1	1.89735e-20	-0.000531776	0.000531776	1	NaN	1	-1.76183e-20	-0.000531776	0.000531776	1	NaN	1
D_0__Bacteria;D_1__Firmicutes;D_2__Clostridia;D_3__Clostridiales;D_4__Ruminococcaceae;D_5__Phocea	V1-V2	0.02% ± 0.02%	0.02% ± 0.02%	0.00% ± 0.00%	0.00% ± 0.00%	0.00% ± 0.00%	0.00% ± 0.00%	0.00% ± 0.00%	-6.53626e-05	-0.000483468	0.000352743	0.998585	1	1	-0.000217358	-0.000635463	0.000200748	0.641358	1	1	-0.000217358	-0.000635463	0.000200748	0.641358	1	1	-0.000217358	-0.000635463	0.000200748	0.641358	1	1	-0.000217358	-0.000635463	0.000200748	0.641358	1	1	-0.000217358	-0.000635463	0.000200748	0.641358	1	1
D_0__Bacteria;D_1__Firmicutes;D_2__Clostridia;D_3__Clostridiales;D_4__Ruminococcaceae;D_5__Ruminiclostridium 5	V1-V2	0.03% ± 0.03%	0.03% ± 0.02%	0.02% ± 0.02%	0.02% ± 0.01%	0.04% ± 0.02%	0.08% ± 0.02%	0.02% ± 0.01%	3.49282e-05	-0.000764673	0.00083453	0.999999	1	1	-1.72356e-05	-0.000816837	0.000782366	1	1	1	-5.1137e-05	-0.000850739	0.000748465	0.999992	1	1	0.000191271	-0.00060833	0.000990873	0.985945	0.855132	1	0.000586167	-0.000213434	0.00138577	0.260504	0.201243	1	-3.29752e-05	-0.000832577	0.000766626	0.999999	1	1
D_0__Bacteria;D_1__Firmicutes;D_2__Clostridia;D_3__Clostridiales;D_4__Ruminococcaceae;D_5__Ruminiclostridium 6	V1-V2	0.04% ± 0.04%	0.08% ± 0.08%	0.05% ± 0.05%	0.12% ± 0.12%	0.14% ± 0.13%	0.03% ± 0.03%	0.02% ± 0.02%	0.000431161	-0.00158956	0.00245188	0.992254	1	1	0.00014417	-0.00187655	0.00216489	0.999985	1	1	0.000840405	-0.00118032	0.00286113	0.828689	1	1	0.00103594	-0.00098478	0.00305666	0.655532	0.371093	1	-0.000109559	-0.00213028	0.00191116	0.999997	1	1	-0.000193041	-0.00221376	0.00182768	0.999917	1	1
D_0__Bacteria;D_1__Firmicutes;D_2__Clostridia;D_3__Clostridiales;D_4__Ruminococcaceae;D_5__Ruminiclostridium 9	V1-V2	0.11% ± 0.08%	0.12% ± 0.10%	0.10% ± 0.07%	0.13% ± 0.10%	0.12% ± 0.08%	0.15% ± 0.06%	0.17% ± 0.12%	8.57677e-05	-0.00181894	0.00199047	0.999999	1	1	-6.05704e-05	-0.00196527	0.00184413	1	1	1	0.000234898	-0.0016698	0.0021396	0.999633	0.371093	1	8.36245e-05	-0.00182108	0.00198833	0.999999	1	1	0.000430549	-0.00147415	0.00233525	0.989511	0.789268	1	0.000543664	-0.00136104	0.00244837	0.966183	0.371093	1
D_0__Bacteria;D_1__Firmicutes;D_2__Clostridia;D_3__Clostridiales;D_4__Ruminococcaceae;D_5__Ruminococcaceae NK4A214 group	V1-V2	0.10% ± 0.09%	0.06% ± 0.06%	0.10% ± 0.07%	0.07% ± 0.07%	0.10% ± 0.10%	0.08% ± 0.08%	0.13% ± 0.12%	-0.000408315	-0.00141427	0.000597643	0.843733	0.371093	1	2.1418e-06	-0.00100382	0.0010081	1	1	1	-0.000341733	-0.00134769	0.000664225	0.924765	0.371093	1	-5.01601e-05	-0.00105612	0.000955798	0.999998	1	1	-0.000227258	-0.00123322	0.0007787	0.989543	0.371093	1	0.000263654	-0.000742304	0.00126961	0.977706	0.422678	1
D_0__Bacteria;D_1__Firmicutes;D_2__Clostridia;D_3__Clostridiales;D_4__Ruminococcaceae;D_5__Ruminococcaceae UCG-002	V1-V2	0.40% ± 0.20%	0.38% ± 0.18%	0.21% ± 0.11%	0.38% ± 0.18%	0.41% ± 0.17%	0.14% ± 0.06%	0.38% ± 0.17%	-0.000212933	-0.0034479	0.00302203	0.999991	1	1	-0.00191684	-0.00515181	0.00131812	0.497615	0.181449	1	-0.000280024	-0.00351499	0.00295494	0.999953	1	1	6.4211e-05	-0.00317076	0.00329918	1	1	1	-0.00265353	-0.0058885	0.000581434	0.159824	0.181449	1	-0.000272528	-0.0035075	0.00296244	0.99996	1	1
D_0__Bacteria;D_1__Firmicutes;D_2__Clostridia;D_3__Clostridiales;D_4__Ruminococcaceae;D_5__Ruminococcaceae UCG-003	V1-V2	0.08% ± 0.06%	0.15% ± 0.09%	0.06% ± 0.04%	0.11% ± 0.08%	0.11% ± 0.11%	0.14% ± 0.09%	0.17% ± 0.10%	0.000696276	-0.000607615	0.00200017	0.613354	0.181449	1	-0.00020703	-0.00151092	0.00109686	0.998457	1	1	0.000288694	-0.0010152	0.00159258	0.990588	0.371093	1	0.000298522	-0.00100537	0.00160241	0.988791	1	1	0.000612932	-0.000690959	0.00191682	0.736699	0.181449	1	0.000861215	-0.000442676	0.00216511	0.372704	0.181449	1
D_0__Bacteria;D_1__Firmicutes;D_2__Clostridia;D_3__Clostridiales;D_4__Ruminococcaceae;D_5__Ruminococcaceae UCG-005	V1-V2	0.05% ± 0.03%	0.07% ± 0.04%	0.04% ± 0.04%	0.06% ± 0.05%	0.00% ± 0.00%	0.01% ± 0.01%	0.00% ± 0.00%	0.000209848	-0.00100107	0.00142077	0.997489	0.371093	1	-8.09959e-05	-0.00129192	0.00112992	0.99999	1	1	8.38889e-05	-0.00112703	0.00129481	0.999987	1	1	-0.000474232	-0.00168515	0.000736688	0.863994	0.371093	1	-0.000324554	-0.00153547	0.000886366	0.975097	0.371093	1	-0.000474232	-0.00168515	0.000736688	0.863994	0.371093	1
D_0__Bacteria;D_1__Firmicutes;D_2__Clostridia;D_3__Clostridiales;D_4__Ruminococcaceae;D_5__Ruminococcaceae UCG-009	V1-V2	0.01% ± 0.01%	0.00% ± 0.00%	0.00% ± 0.00%	0.00% ± 0.00%	0.00% ± 0.00%	0.00% ± 0.00%	0.00% ± 0.00%	-0.000101061	-0.000274528	7.24058e-05	0.516996	1	1	-0.000101061	-0.000274528	7.24058e-05	0.516996	1	1	-0.000101061	-0.000274528	7.24058e-05	0.516996	1	1	-0.000101061	-0.000274528	7.24058e-05	0.516996	1	1	-0.000101061	-0.000274528	7.24058e-05	0.516996	1	1	-0.000101061	-0.000274528	7.24058e-05	0.516996	1	1
D_0__Bacteria;D_1__Firmicutes;D_2__Clostridia;D_3__Clostridiales;D_4__Ruminococcaceae;D_5__Ruminococcaceae UCG-010	V1-V2	0.01% ± 0.01%	0.00% ± 0.00%	0.01% ± 0.01%	0.00% ± 0.00%	0.00% ± 0.00%	0.00% ± 0.00%	0.00% ± 0.00%	-9.31532e-05	-0.000353273	0.000166966	0.905614	1	1	4.88166e-05	-0.000211303	0.000308936	0.996113	1	1	-9.31532e-05	-0.000353273	0.000166966	0.905614	1	1	-4.52031e-05	-0.000305323	0.000214917	0.99745	1	1	-9.31532e-05	-0.000353273	0.000166966	0.905614	1	1	-9.31532e-05	-0.000353273	0.000166966	0.905614	1	1
D_0__Bacteria;D_1__Firmicutes;D_2__Clostridia;D_3__Clostridiales;D_4__Ruminococcaceae;D_5__Ruminococcaceae UCG-013	V1-V2	0.25% ± 0.11%	0.23% ± 0.11%	0.07% ± 0.05%	0.14% ± 0.08%	0.08% ± 0.04%	0.17% ± 0.12%	0.17% ± 0.10%	-0.000189273	-0.00251625	0.0021377	0.999968	0.201243	1	-0.0017729	-0.00409987	0.000554076	0.223117	0.100348	1	-0.00104478	-0.00337176	0.00128219	0.774386	0.100348	1	-0.00163773	-0.0039647	0.000689248	0.302723	0.1875	1	-0.000786992	-0.00311397	0.00153998	0.926213	0.201243	1	-0.000755143	-0.00308212	0.00157183	0.938578	0.100348	1
D_0__Bacteria;D_1__Firmicutes;D_2__Clostridia;D_3__Clostridiales;D_4__Ruminococcaceae;D_5__Ruminococcaceae UCG-014	V1-V2	0.38% ± 0.38%	0.37% ± 0.36%	0.14% ± 0.14%	0.34% ± 0.32%	0.37% ± 0.35%	0.22% ± 0.20%	0.11% ± 0.11%	-0.000133433	-0.00520489	0.00493802	1	1	1	-0.00240255	-0.00747401	0.0026689	0.729956	1	1	-0.000418666	-0.00549012	0.00465279	0.999965	1	1	-9.99354e-05	-0.00517139	0.00497152	1	1	1	-0.00157378	-0.00664524	0.00349768	0.949891	1	1	-0.00267619	-0.00774764	0.00239527	0.625866	1	1
D_0__Bacteria;D_1__Firmicutes;D_2__Clostridia;D_3__Clostridiales;D_4__Ruminococcaceae;D_5__Ruminococcus 1	V1-V2	0.86% ± 0.63%	0.70% ± 0.35%	2.23% ± 1.29%	1.19% ± 0.60%	1.05% ± 0.56%	0.48% ± 0.25%	0.25% ± 0.12%	-0.00155354	-0.0202471	0.01714	0.999963	0.8125	1	0.01373	-0.00496356	0.0324236	0.258587	0.0625	1	0.00330755	-0.015386	0.0220011	0.997184	0.625	1	0.00188784	-0.0168057	0.0205814	0.999885	1	1	-0.00380776	-0.0225013	0.0148858	0.99395	0.8125	1	-0.00605882	-0.0247524	0.0126348	0.938921	0.1875	1
D_0__Bacteria;D_1__Firmicutes;D_2__Clostridia;D_3__Clostridiales;D_4__Ruminococcaceae;D_5__Ruminococcus 2	V1-V2	1.19% ± 0.55%	0.47% ± 0.16%	0.36% ± 0.11%	0.56% ± 0.19%	0.65% ± 0.31%	0.73% ± 0.33%	0.32% ± 0.16%	-0.00718271	-0.0176351	0.00326969	0.328552	0.36131	1	-0.00830971	-0.0187621	0.0021427	0.18522	0.100348	1	-0.00623216	-0.0166846	0.00422025	0.49045	0.36131	1	-0.00537607	-0.0158285	0.00507634	0.652237	0.36131	1	-0.00456433	-0.0150167	0.00588808	0.79534	0.100348	1	-0.00868275	-0.0191352	0.00176965	0.150189	0.201243	1
D_0__Bacteria;D_1__Firmicutes;D_2__Clostridia;D_3__Clostridiales;D_4__Ruminococcaceae;D_5__Subdoligranulum	V1-V2	1.78% ± 0.29%	1.64% ± 0.43%	0.85% ± 0.14%	1.24% ± 0.24%	0.79% ± 0.08%	2.49% ± 0.51%	1.28% ± 0.23%	-0.00139384	-0.0126477	0.00986005	0.999624	0.625	1	-0.00932522	-0.0205791	0.00192868	0.152065	0.0625	1	-0.0054678	-0.0167217	0.00578609	0.707273	0.0625	1	-0.00987757	-0.0211315	0.00137632	0.112474	0.0625	1	0.0070388	-0.00421509	0.0182927	0.435186	0.125	1	-0.00500858	-0.0162625	0.00624531	0.781172	0.125	1
D_0__Bacteria;D_1__Firmicutes;D_2__Clostridia;D_3__Clostridiales;D_4__Ruminococcaceae;D_5__UBA1819	V1-V2	0.02% ± 0.02%	0.06% ± 0.05%	0.05% ± 0.04%	0.03% ± 0.03%	0.05% ± 0.05%	0.11% ± 0.06%	0.06% ± 0.04%	0.000446579	-0.000569746	0.0014629	0.790768	1	NaN	0.000366934	-0.00064939	0.00138326	0.902328	1	1	0.000129033	-0.000887291	0.00114536	0.999566	1	NaN	0.000322699	-0.000693625	0.00133902	0.944347	1	NaN	0.000933386	-8.2938e-05	0.00194971	0.0866284	0.181449	1	0.000424859	-0.000591465	0.00144118	0.825379	0.371093	1
D_0__Bacteria;D_1__Firmicutes;D_2__Clostridia;D_3__Clostridiales;D_4__Ruminococcaceae;D_5__uncultured	V1-V2	0.00% ± 0.00%	0.00% ± 0.00%	0.01% ± 0.01%	0.00% ± 0.00%	0.00% ± 0.00%	0.03% ± 0.03%	0.02% ± 0.02%	3.79471e-20	-0.000696554	0.000696554	1	NaN	1	5.24315e-05	-0.000644123	0.000748986	0.999979	1	1	2.43945e-20	-0.000696554	0.000696554	1	NaN	1	7.58942e-20	-0.000696554	0.000696554	1	NaN	1	0.000345261	-0.000351294	0.00104181	0.688551	1	1	0.000204871	-0.000491683	0.000901426	0.960989	1	1
D_0__Bacteria;D_1__Firmicutes;D_2__Erysipelotrichia;D_3__Erysipelotrichales;D_4__Erysipelotrichaceae;__	V1-V2	0.00% ± 0.00%	0.00% ± 0.00%	0.00% ± 0.00%	0.03% ± 0.03%	0.04% ± 0.04%	0.00% ± 0.00%	0.00% ± 0.00%	2.43945e-20	-0.000712188	0.000712188	1	NaN	NaN	4.87891e-20	-0.000712188	0.000712188	1	NaN	NaN	0.000275387	-0.000436801	0.000987575	0.870681	1	NaN	0.000359626	-0.000352562	0.00107181	0.670577	1	NaN	1.19262e-19	-0.000712188	0.000712188	1	NaN	NaN	2.71051e-20	-0.000712188	0.000712188	1	NaN	1
D_0__Bacteria;D_1__Firmicutes;D_2__Erysipelotrichia;D_3__Erysipelotrichales;D_4__Erysipelotrichaceae;D_5__[Clostridium] innocuum group	V1-V2	0.05% ± 0.03%	0.03% ± 0.03%	0.00% ± 0.00%	0.00% ± 0.00%	0.06% ± 0.06%	0.12% ± 0.08%	0.03% ± 0.03%	-0.000295458	-0.00193809	0.00134717	0.996918	1	1	-0.000548783	-0.00219141	0.00109385	0.930084	0.371093	NaN	-0.000548783	-0.00219141	0.00109385	0.930084	0.371093	NaN	8.56126e-05	-0.00155702	0.00172824	0.999998	1	1	0.000654199	-0.000988431	0.00229683	0.854755	0.371093	1	-0.000203896	-0.00184653	0.00143873	0.999619	1	NaN
D_0__Bacteria;D_1__Firmicutes;D_2__Erysipelotrichia;D_3__Erysipelotrichales;D_4__Erysipelotrichaceae;D_5__Candidatus Stoquefichus	V1-V2	0.00% ± 0.00%	0.00% ± 0.00%	0.00% ± 0.00%	0.00% ± 0.00%	0.00% ± 0.00%	0.00% ± 0.00%	0.01% ± 0.01%	3.35425e-20	-0.000177595	0.000177595	1	NaN	1	4.26905e-20	-0.000177595	0.000177595	1	NaN	1	2.20229e-20	-0.000177595	0.000177595	1	NaN	1	4.13352e-20	-0.000177595	0.000177595	1	NaN	1	2.10064e-20	-0.000177595	0.000177595	1	NaN	1	0.000103466	-7.41288e-05	0.000281061	0.516996	1	1
D_0__Bacteria;D_1__Firmicutes;D_2__Erysipelotrichia;D_3__Erysipelotrichales;D_4__Erysipelotrichaceae;D_5__Dielma	V1-V2	0.00% ± 0.00%	0.02% ± 0.02%	0.00% ± 0.00%	0.00% ± 0.00%	0.01% ± 0.01%	0.01% ± 0.01%	0.00% ± 0.00%	0.000177327	-0.000204177	0.000558832	0.746305	1	1	-2.98156e-20	-0.000381505	0.000381505	1	NaN	1	2.71051e-21	-0.000381505	0.000381505	1	NaN	1	0.00014385	-0.000237654	0.000525355	0.883143	1	1	0.000146434	-0.000235071	0.000527939	0.874439	1	1	-8.13152e-21	-0.000381505	0.000381505	1	NaN	1
D_0__Bacteria;D_1__Firmicutes;D_2__Erysipelotrichia;D_3__Erysipelotrichales;D_4__Erysipelotrichaceae;D_5__Erysipelatoclostridium	V1-V2	0.13% ± 0.05%	0.05% ± 0.03%	0.02% ± 0.02%	0.14% ± 0.03%	0.20% ± 0.04%	0.14% ± 0.07%	0.01% ± 0.01%	-0.000823373	-0.00250338	0.000856632	0.699212	0.36131	1	-0.00108543	-0.00276543	0.000594575	0.397822	0.100348	1	9.16874e-05	-0.00158832	0.00177169	0.999997	1	1	0.000689969	-0.000990035	0.00236997	0.836597	0.3125	1	0.000125803	-0.0015542	0.00180581	0.99998	0.855132	1	-0.00118217	-0.00286218	0.000497831	0.302918	0.201243	1
D_0__Bacteria;D_1__Firmicutes;D_2__Erysipelotrichia;D_3__Erysipelotrichales;D_4__Erysipelotrichaceae;D_5__Erysipelotrichaceae UCG-003	V1-V2	2.41% ± 0.75%	1.88% ± 0.67%	1.51% ± 0.35%	3.46% ± 0.64%	3.47% ± 0.66%	2.83% ± 0.83%	1.52% ± 0.39%	-0.00537142	-0.019599	0.00885612	0.882542	0.100348	1	-0.00905405	-0.0232816	0.00517348	0.415216	0.125	1	0.0104272	-0.00380038	0.0246547	0.260763	0.125	1	0.0105885	-0.00363903	0.024816	0.245543	0.0625	1	0.00420595	-0.0100216	0.0184335	0.960041	0.583882	1	-0.00891698	-0.0231445	0.00531055	0.432812	0.1875	1
D_0__Bacteria;D_1__Firmicutes;D_2__Erysipelotrichia;D_3__Erysipelotrichales;D_4__Erysipelotrichaceae;D_5__Holdemanella	V1-V2	0.59% ± 0.38%	0.53% ± 0.32%	0.43% ± 0.28%	0.50% ± 0.32%	0.78% ± 0.48%	0.65% ± 0.41%	0.38% ± 0.23%	-0.000625961	-0.00557727	0.00432535	0.999576	1	1	-0.00163674	-0.00658805	0.00331457	0.93329	0.371093	1	-0.000889262	-0.00584057	0.00406205	0.996943	1	1	0.00190479	-0.00304652	0.0068561	0.873295	0.371093	1	0.000537554	-0.00441376	0.00548886	0.999824	0.371093	1	-0.00210122	-0.00705253	0.00285009	0.815403	0.371093	1
D_0__Bacteria;D_1__Firmicutes;D_2__Erysipelotrichia;D_3__Erysipelotrichales;D_4__Erysipelotrichaceae;D_5__Holdemania	V1-V2	0.03% ± 0.03%	0.00% ± 0.00%	0.02% ± 0.02%	0.03% ± 0.02%	0.01% ± 0.01%	0.05% ± 0.03%	0.03% ± 0.03%	-0.000252653	-0.000888922	0.000383617	0.85642	1	1	-6.95506e-05	-0.00070582	0.000566719	0.999817	1	1	7.69008e-05	-0.000559369	0.00071317	0.999673	1	1	-0.000168193	-0.000804463	0.000468076	0.976741	1	1	0.000237931	-0.000398339	0.0008742	0.887027	1	1	3.01246e-06	-0.000633257	0.000639282	1	1	1
D_0__Bacteria;D_1__Firmicutes;D_2__Erysipelotrichia;D_3__Erysipelotrichales;D_4__Erysipelotrichaceae;D_5__Turicibacter	V1-V2	0.05% ± 0.05%	0.09% ± 0.09%	0.17% ± 0.16%	0.14% ± 0.11%	0.17% ± 0.13%	0.07% ± 0.07%	0.00% ± 0.00%	0.00041298	-0.00204323	0.00286919	0.997876	1	NaN	0.0012179	-0.00123831	0.0036741	0.688213	0.371093	NaN	0.000941592	-0.00151462	0.0033978	0.875069	0.371093	1	0.00120841	-0.0012478	0.00366461	0.695624	0.181449	1	0.000252104	-0.0022041	0.00270831	0.999873	1	NaN	-0.000453172	-0.00290938	0.00200303	0.996458	1	NaN
D_0__Bacteria;D_1__Firmicutes;D_2__Negativicutes;D_3__Selenomonadales;D_4__Acidaminococcaceae;D_5__Acidaminococcus	V1-V2	0.32% ± 0.23%	0.25% ± 0.17%	0.15% ± 0.15%	0.18% ± 0.18%	0.13% ± 0.13%	0.13% ± 0.13%	0.42% ± 0.31%	-0.000686521	-0.00401448	0.00264143	0.993526	0.371093	1	-0.00168591	-0.00501386	0.00164205	0.667401	0.371093	1	-0.00130407	-0.00463202	0.00202388	0.863688	0.371093	1	-0.00185762	-0.00518557	0.00147034	0.565217	0.371093	1	-0.00183572	-0.00516368	0.00149223	0.578305	0.371093	1	0.000996716	-0.00233124	0.00432467	0.957514	0.371093	1
D_0__Bacteria;D_1__Firmicutes;D_2__Negativicutes;D_3__Selenomonadales;D_4__Acidaminococcaceae;D_5__Phascolarctobacterium	V1-V2	0.56% ± 0.21%	0.77% ± 0.34%	0.53% ± 0.21%	0.84% ± 0.42%	0.85% ± 0.37%	0.89% ± 0.59%	0.35% ± 0.25%	0.00203868	-0.0105658	0.0146432	0.998288	0.583882	1	-0.000302793	-0.0129073	0.0123017	1	0.855132	1	0.00281513	-0.00978935	0.0154196	0.990149	0.855132	1	0.00286601	-0.00973847	0.0154705	0.989184	0.583882	1	0.00324608	-0.0093584	0.0158506	0.979573	0.855132	1	-0.00210588	-0.0147104	0.0104986	0.99795	0.201243	1
D_0__Bacteria;D_1__Firmicutes;D_2__Negativicutes;D_3__Selenomonadales;D_4__Veillonellaceae;D_5__Dialister	V1-V2	0.76% ± 0.34%	0.63% ± 0.31%	0.34% ± 0.22%	0.45% ± 0.21%	0.61% ± 0.31%	0.20% ± 0.12%	0.35% ± 0.17%	-0.00124402	-0.0068765	0.00438846	0.990708	0.181449	1	-0.00418657	-0.00981905	0.00144592	0.246775	0.181449	1	-0.0031131	-0.00874558	0.00251938	0.57612	0.181449	1	-0.00145367	-0.00708615	0.00417882	0.979353	0.789268	1	-0.00556168	-0.0111942	7.08033e-05	0.0545284	0.181449	1	-0.0040305	-0.00966298	0.00160198	0.285224	0.181449	1
D_0__Bacteria;D_1__Firmicutes;D_2__Negativicutes;D_3__Selenomonadales;D_4__Veillonellaceae;D_5__Megamonas	V1-V2	2.67% ± 2.67%	1.25% ± 1.25%	0.68% ± 0.68%	1.10% ± 1.10%	1.55% ± 1.55%	0.69% ± 0.69%	0.71% ± 0.71%	-0.0142359	-0.0465986	0.0181269	0.789961	1	1	-0.019849	-0.0522117	0.0125138	0.457827	1	1	-0.0156673	-0.04803	0.0166955	0.71057	1	1	-0.0112092	-0.0435719	0.0211535	0.918151	1	1	-0.0197968	-0.0521595	0.0125659	0.46087	1	1	-0.0195715	-0.0519343	0.0127912	0.474097	1	1
D_0__Bacteria;D_1__Firmicutes;D_2__Negativicutes;D_3__Selenomonadales;D_4__Veillonellaceae;D_5__Megasphaera	V1-V2	0.57% ± 0.49%	0.35% ± 0.31%	0.34% ± 0.31%	0.16% ± 0.14%	0.02% ± 0.02%	0.17% ± 0.15%	0.61% ± 0.48%	-0.00221362	-0.0105203	0.00609309	0.975793	0.371093	1	-0.00228277	-0.0105895	0.00602394	0.97185	0.371093	1	-0.00409373	-0.0124004	0.00421298	0.694015	0.371093	1	-0.00546709	-0.0137738	0.00283962	0.376731	0.371093	1	-0.00395308	-0.0122598	0.00435363	0.725973	0.371093	1	0.000392182	-0.00791453	0.00869889	0.999999	1	1
D_0__Bacteria;D_1__Firmicutes;D_2__Negativicutes;D_3__Selenomonadales;D_4__Veillonellaceae;D_5__Mitsuokella	V1-V2	0.13% ± 0.13%	0.04% ± 0.04%	0.05% ± 0.05%	0.06% ± 0.06%	0.00% ± 0.00%	0.00% ± 0.00%	0.07% ± 0.07%	-0.00092266	-0.00294969	0.00110437	0.763545	1	1	-0.000739223	-0.00276626	0.00128781	0.898142	1	1	-0.000720885	-0.00274792	0.00130615	0.90835	1	1	-0.00128853	-0.00331556	0.000738505	0.416489	1	1	-0.00128853	-0.00331556	0.000738505	0.416489	1	1	-0.000568018	-0.00259505	0.00145902	0.969055	1	1
D_0__Bacteria;D_1__Firmicutes;D_2__Negativicutes;D_3__Selenomonadales;D_4__Veillonellaceae;D_5__Veillonella	V1-V2	0.10% ± 0.10%	0.00% ± 0.00%	0.10% ± 0.06%	0.09% ± 0.09%	0.15% ± 0.08%	0.12% ± 0.12%	0.16% ± 0.12%	-0.000994275	-0.00318985	0.0012013	0.767635	1	1	-3.01824e-05	-0.00222575	0.00216539	1	1	1	-5.62868e-05	-0.00225186	0.00213928	1	1	1	0.000541527	-0.00165404	0.0027371	0.983569	0.422678	1	0.00022983	-0.00196574	0.0024254	0.999858	1	1	0.000607948	-0.00158762	0.00280352	0.970794	0.371093	1
D_0__Bacteria;D_1__Fusobacteria;D_2__Fusobacteriia;D_3__Fusobacteriales;D_4__Fusobacteriaceae;D_5__Fusobacterium	V1-V2	0.00% ± 0.00%	0.00% ± 0.00%	0.00% ± 0.00%	0.00% ± 0.00%	0.01% ± 0.01%	0.00% ± 0.00%	0.00% ± 0.00%	3.04932e-21	-0.000142385	0.000142385	1	NaN	NaN	3.04932e-21	-0.000142385	0.000142385	1	NaN	NaN	8.13152e-21	-0.000142385	0.000142385	1	NaN	NaN	8.29531e-05	-5.94322e-05	0.000225338	0.516996	1	1	2.23617e-20	-0.000142385	0.000142385	1	NaN	NaN	1.49078e-20	-0.000142385	0.000142385	1	NaN	NaN
D_0__Bacteria;D_1__Proteobacteria;D_2__Alphaproteobacteria;D_3__Rhodospirillales;D_4__uncultured;D_5__gut metagenome	V1-V2	0.22% ± 0.22%	0.71% ± 0.71%	0.76% ± 0.76%	1.01% ± 1.01%	0.96% ± 0.96%	0.85% ± 0.85%	0.14% ± 0.14%	0.00486314	-0.0108999	0.0206262	0.951222	1	1	0.00542625	-0.0103368	0.0211893	0.920298	1	1	0.00784701	-0.00791603	0.0236101	0.684428	1	1	0.00736142	-0.00840162	0.0231245	0.742318	1	1	0.00628856	-0.00947448	0.0220516	0.85379	1	1	-0.000838817	-0.0166019	0.0149242	0.999997	1	1
D_0__Bacteria;D_1__Proteobacteria;D_2__Deltaproteobacteria;D_3__Desulfovibrionales;D_4__Desulfovibrionaceae;D_5__Bilophila	V1-V2	0.18% ± 0.11%	0.12% ± 0.08%	0.03% ± 0.03%	0.14% ± 0.07%	0.09% ± 0.07%	0.13% ± 0.05%	0.17% ± 0.10%	-0.000529643	-0.00279043	0.00173114	0.987373	0.371093	1	-0.00145655	-0.00371734	0.000804233	0.401053	0.422678	1	-0.000365779	-0.00262656	0.00189501	0.998285	1	1	-0.000828515	-0.0030893	0.00143227	0.896046	0.789268	1	-0.000500574	-0.00276136	0.00176021	0.990586	0.422678	1	-8.57437e-05	-0.00234653	0.00217504	1	1	1
D_0__Bacteria;D_1__Proteobacteria;D_2__Gammaproteobacteria;D_3__Betaproteobacteriales;D_4__Burkholderiaceae;D_5__Parasutterella	V1-V2	1.34% ± 0.69%	1.60% ± 0.65%	1.76% ± 0.70%	2.39% ± 0.89%	1.90% ± 0.65%	1.92% ± 0.71%	1.42% ± 0.64%	0.00261151	-0.00599036	0.0112134	0.954726	0.201243	1	0.00419767	-0.0044042	0.0127995	0.703221	0.100348	1	0.0104839	0.00188206	0.0190858	0.0101194	0.100348	1	0.00563033	-0.00297153	0.0142322	0.382971	0.36131	1	0.005848	-0.00275386	0.0144499	0.340358	0.100348	1	0.000823604	-0.00777826	0.00942547	0.999916	0.855132	1
D_0__Bacteria;D_1__Proteobacteria;D_2__Gammaproteobacteria;D_3__Betaproteobacteriales;D_4__Burkholderiaceae;D_5__Sutterella	V1-V2	1.63% ± 0.44%	1.79% ± 0.51%	1.87% ± 0.57%	1.72% ± 0.55%	1.45% ± 0.51%	1.94% ± 0.66%	1.84% ± 0.60%	0.00166259	-0.00631131	0.00963648	0.993147	0.36131	1	0.0024438	-0.00553009	0.0104177	0.952697	0.36131	1	0.000869622	-0.00710427	0.00884352	0.99982	0.855132	1	-0.00175516	-0.00972906	0.00621873	0.990873	0.583882	1	0.00313151	-0.00484239	0.0111054	0.862498	0.583882	1	0.00211494	-0.00585896	0.0100888	0.976351	0.583882	1
D_0__Bacteria;D_1__Proteobacteria;D_2__Gammaproteobacteria;D_3__Enterobacteriales;D_4__Enterobacteriaceae;__	V1-V2	0.07% ± 0.07%	0.13% ± 0.08%	0.08% ± 0.08%	0.21% ± 0.16%	0.05% ± 0.05%	0.32% ± 0.23%	0.00% ± 0.00%	0.000594684	-0.00384832	0.00503769	0.999413	0.371093	1	9.2775e-05	-0.00435023	0.00453578	1	1	1	0.00146359	-0.00297942	0.0059066	0.93432	1	1	-0.000144535	-0.00458754	0.00429847	1	1	1	0.00248755	-0.00195546	0.00693056	0.561854	0.371093	1	-0.000669905	-0.00511291	0.0037731	0.998846	1	1
D_0__Bacteria;D_1__Proteobacteria;D_2__Gammaproteobacteria;D_3__Enterobacteriales;D_4__Enterobacteriaceae;D_5__Enterobacter	V1-V2	0.33% ± 0.20%	0.25% ± 0.15%	0.22% ± 0.14%	0.19% ± 0.16%	0.30% ± 0.18%	0.16% ± 0.15%	0.27% ± 0.16%	-0.000819723	-0.00387463	0.00223519	0.974957	0.371093	1	-0.00107619	-0.0041311	0.00197872	0.911971	0.371093	1	-0.00133747	-0.00439239	0.00171744	0.793445	0.371093	1	-0.000322924	-0.00337784	0.00273199	0.99985	0.371093	1	-0.00167967	-0.00473458	0.00137524	0.581853	0.371093	1	-0.000626892	-0.0036818	0.00242802	0.993705	0.371093	1
D_0__Bacteria;D_1__Proteobacteria;D_2__Gammaproteobacteria;D_3__Enterobacteriales;D_4__Enterobacteriaceae;D_5__Escherichia-Shigella	V1-V2	5.46% ± 2.31%	4.21% ± 1.77%	5.05% ± 2.07%	5.11% ± 1.65%	4.35% ± 1.24%	6.10% ± 2.43%	7.01% ± 2.89%	-0.0125267	-0.0543125	0.0292591	0.957324	0.625	1	-0.00405548	-0.0458413	0.0377304	0.999909	1	1	-0.0035388	-0.0453246	0.038247	0.999959	0.8125	1	-0.0111354	-0.0529212	0.0306505	0.975793	0.8125	1	0.00640142	-0.0353844	0.0481873	0.998737	0.4375	1	0.0155095	-0.0262763	0.0572953	0.890432	0.8125	1
D_0__Bacteria;D_1__Proteobacteria;D_2__Gammaproteobacteria;D_3__Pasteurellales;D_4__Pasteurellaceae;D_5__Haemophilus	V1-V2	0.22% ± 0.09%	0.26% ± 0.11%	0.37% ± 0.13%	0.45% ± 0.13%	0.22% ± 0.12%	0.31% ± 0.10%	0.30% ± 0.11%	0.000413284	-0.00223635	0.00306292	0.998603	0.855132	1	0.00153893	-0.0011107	0.00418856	0.520496	0.201243	1	0.00232855	-0.000321076	0.00497819	0.111683	0.125	1	2.31089e-05	-0.00262652	0.00267274	1	1	1	0.000913275	-0.00173636	0.00356291	0.919855	0.855132	1	0.000798392	-0.00185124	0.00344802	0.956288	0.36131	1
D_0__Bacteria;D_1__Actinobacteria;D_2__Actinobacteria;D_3__Actinomycetales;D_4__Actinomycetaceae;D_5__Actinomyces	V4	0.00% ± 0.00%	0.00% ± 0.00%	0.00% ± 0.00%	0.01% ± 0.01%	0.00% ± 0.00%	0.01% ± 0.01%	0.00% ± 0.00%	3.25261e-20	-0.000235439	0.000235439	1	NaN	NaN	3.52366e-20	-0.000235439	0.000235439	1	NaN	NaN	0.000120382	-0.000115057	0.000355821	0.658178	1	1	3.45589e-20	-0.000235439	0.000235439	1	NaN	NaN	8.88034e-05	-0.000146636	0.000324242	0.882989	1	1	4.67562e-20	-0.000235439	0.000235439	1	NaN	NaN
D_0__Bacteria;D_1__Actinobacteria;D_2__Actinobacteria;D_3__Bifidobacteriales;D_4__Bifidobacteriaceae;D_5__Bifidobacterium	V4	8.35% ± 2.77%	6.07% ± 2.31%	8.10% ± 3.25%	8.96% ± 2.87%	10.43% ± 3.58%	9.33% ± 2.98%	5.48% ± 2.23%	-0.0227776	-0.0790098	0.0334546	0.844956	0.0625	1	-0.00250387	-0.058736	0.0537283	0.999999	1	1	0.00611084	-0.0501213	0.062343	0.999823	0.8125	1	0.0208222	-0.03541	0.0770544	0.891493	0.8125	1	0.00982081	-0.0464114	0.066053	0.997379	0.3125	1	-0.0286422	-0.0848744	0.0275899	0.662	0.0625	0.99512
D_0__Bacteria;D_1__Actinobacteria;D_2__Actinobacteria;D_3__Corynebacteriales;D_4__Corynebacteriaceae;D_5__Corynebacterium	V4	0.01% ± 0.01%	0.00% ± 0.00%	0.00% ± 0.00%	0.00% ± 0.00%	0.00% ± 0.00%	0.00% ± 0.00%	0.00% ± 0.00%	-9.23788e-05	-0.000250943	6.61852e-05	0.516996	1	1	-9.23788e-05	-0.000250943	6.61852e-05	0.516996	1	1	-9.23788e-05	-0.000250943	6.61852e-05	0.516996	1	1	-9.23788e-05	-0.000250943	6.61852e-05	0.516996	1	1	-9.23788e-05	-0.000250943	6.61852e-05	0.516996	1	1	-9.23788e-05	-0.000250943	6.61852e-05	0.516996	1	1
D_0__Bacteria;D_1__Actinobacteria;D_2__Actinobacteria;D_3__Micrococcales;D_4__Micrococcaceae;D_5__Rothia	V4	0.00% ± 0.00%	0.00% ± 0.00%	0.00% ± 0.00%	0.00% ± 0.00%	0.01% ± 0.01%	0.00% ± 0.00%	0.00% ± 0.00%	-1.01644e-21	-0.000141993	0.000141993	1	NaN	NaN	2.03288e-21	-0.000141993	0.000141993	1	NaN	NaN	3.38813e-22	-0.000141993	0.000141993	1	NaN	NaN	8.27244e-05	-5.92683e-05	0.000224717	0.516996	1	1	1.18585e-20	-0.000141993	0.000141993	1	NaN	NaN	-2.03288e-21	-0.000141993	0.000141993	1	NaN	NaN
D_0__Bacteria;D_1__Actinobacteria;D_2__Coriobacteriia;D_3__Coriobacteriales;D_4__Atopobiaceae;D_5__Atopobium	V4	0.00% ± 0.00%	0.01% ± 0.01%	0.00% ± 0.00%	0.00% ± 0.00%	0.00% ± 0.00%	0.00% ± 0.00%	0.00% ± 0.00%	0.000109349	-7.83439e-05	0.000297043	0.516996	1	1	-1.6263e-20	-0.000187693	0.000187693	1	NaN	NaN	0	-0.000187693	0.000187693	1	NaN	NaN	-8.80914e-21	-0.000187693	0.000187693	1	NaN	NaN	4.06576e-21	-0.000187693	0.000187693	1	NaN	NaN	2.71051e-21	-0.000187693	0.000187693	1	NaN	NaN
D_0__Bacteria;D_1__Actinobacteria;D_2__Coriobacteriia;D_3__Coriobacteriales;D_4__Coriobacteriaceae;D_5__Collinsella	V4	1.36% ± 0.94%	0.65% ± 0.23%	0.54% ± 0.21%	0.49% ± 0.14%	0.43% ± 0.16%	0.98% ± 0.56%	0.34% ± 0.14%	-0.00711121	-0.0231616	0.00893919	0.784587	0.855132	1	-0.00825534	-0.0243057	0.00779505	0.652235	0.583882	1	-0.00875506	-0.0248055	0.00729533	0.590519	0.855132	1	-0.00930776	-0.0253582	0.00674263	0.522266	0.583882	1	-0.00388038	-0.0199308	0.01217	0.985159	0.583882	1	-0.0102667	-0.0263171	0.00578373	0.409307	0.100348	0.99512
D_0__Bacteria;D_1__Actinobacteria;D_2__Coriobacteriia;D_3__Coriobacteriales;D_4__Coriobacteriales Incertae Sedis;D_5__uncultured	V4	0.02% ± 0.02%	0.02% ± 0.02%	0.03% ± 0.03%	0.05% ± 0.05%	0.19% ± 0.19%	0.08% ± 0.07%	0.01% ± 0.01%	4.74631e-05	-0.00287258	0.00296751	1	1	1	7.73657e-05	-0.00284268	0.00299741	1	1	1	0.000285278	-0.00263477	0.00320532	0.999905	1	1	0.00175927	-0.00116078	0.00467931	0.478452	1	1	0.000576645	-0.0023434	0.00349669	0.994877	0.371093	1	-7.86823e-05	-0.00299873	0.00284136	1	1	1
D_0__Bacteria;D_1__Actinobacteria;D_2__Coriobacteriia;D_3__Coriobacteriales;D_4__Eggerthellaceae;D_5__Adlercreutzia	V4	0.00% ± 0.00%	0.00% ± 0.00%	0.00% ± 0.00%	0.00% ± 0.00%	0.02% ± 0.02%	0.00% ± 0.00%	0.00% ± 0.00%	0	-0.000354982	0.000354982	1	NaN	NaN	6.77626e-21	-0.000354982	0.000354982	1	NaN	NaN	1.35525e-21	-0.000354982	0.000354982	1	NaN	NaN	0.000206811	-0.000148171	0.000561793	0.516996	1	1	1.76183e-20	-0.000354982	0.000354982	1	NaN	NaN	-2.10064e-20	-0.000354982	0.000354982	1	NaN	NaN
D_0__Bacteria;D_1__Actinobacteria;D_2__Coriobacteriia;D_3__Coriobacteriales;D_4__Eggerthellaceae;D_5__Eggerthella	V4	0.02% ± 0.02%	0.01% ± 0.01%	0.01% ± 0.01%	0.01% ± 0.01%	0.02% ± 0.01%	0.05% ± 0.02%	0.03% ± 0.01%	-0.000107185	-0.000612972	0.000398602	0.992529	1	1	-0.000112834	-0.000618621	0.000392953	0.990208	1	1	-5.81774e-05	-0.000563965	0.00044761	0.999754	1	1	3.51844e-05	-0.000470603	0.000540972	0.999987	1	1	0.000271661	-0.000234126	0.000777449	0.607175	0.181449	1	5.50795e-05	-0.000450708	0.000560867	0.999821	1	1
D_0__Bacteria;D_1__Actinobacteria;D_2__Coriobacteriia;D_3__Coriobacteriales;D_4__Eggerthellaceae;D_5__Gordonibacter	V4	0.00% ± 0.00%	0.00% ± 0.00%	0.00% ± 0.00%	0.00% ± 0.00%	0.01% ± 0.01%	0.01% ± 0.01%	0.00% ± 0.00%	-1.82959e-20	-0.000180656	0.000180656	1	NaN	NaN	-1.35525e-20	-0.000180656	0.000180656	1	NaN	NaN	-3.38813e-20	-0.000180656	0.000180656	1	NaN	NaN	8.27244e-05	-9.79313e-05	0.00026338	0.758695	1	1	8.03019e-05	-0.000100354	0.000260958	0.782115	1	1	-4.74338e-21	-0.000180656	0.000180656	1	NaN	NaN
D_0__Bacteria;D_1__Actinobacteria;D_2__Coriobacteriia;D_3__Coriobacteriales;D_4__Eggerthellaceae;D_5__Senegalimassilia	V4	0.01% ± 0.01%	0.01% ± 0.01%	0.01% ± 0.01%	0.01% ± 0.01%	0.01% ± 0.01%	0.01% ± 0.01%	0.01% ± 0.01%	-1.07247e-05	-0.000117091	9.56417e-05	0.999886	1	1	1.69562e-05	-8.94102e-05	0.000123323	0.998422	1	1	-3.57705e-05	-0.000142137	7.05958e-05	0.928025	1	1	-3.42237e-05	-0.00014059	7.21427e-05	0.9409	1	1	2.24429e-05	-8.39235e-05	0.000128809	0.9927	1	1	-2.28736e-05	-0.00012924	8.34927e-05	0.991927	1	1
D_0__Bacteria;D_1__Bacteroidetes;D_2__Bacteroidia;D_3__Bacteroidales;D_4__Bacteroidaceae;D_5__Bacteroides	V4	22.79% ± 3.13%	26.11% ± 3.01%	27.40% ± 2.25%	27.55% ± 2.07%	28.33% ± 2.34%	28.22% ± 2.22%	25.48% ± 3.32%	0.0332259	-0.022985	0.0894369	0.50042	0.0625	1	0.0461426	-0.0100683	0.102354	0.15924	0.125	1	0.0476001	-0.00861089	0.103811	0.13623	0.125	1	0.0554046	-0.000806394	0.111615	0.0551971	0.0625	1	0.0543031	-0.00190782	0.110514	0.0630851	0.0625	1	0.0268778	-0.0293332	0.0830887	0.721748	0.3125	1
D_0__Bacteria;D_1__Bacteroidetes;D_2__Bacteroidia;D_3__Bacteroidales;D_4__Barnesiellaceae;D_5__Barnesiella	V4	0.69% ± 0.64%	0.71% ± 0.65%	0.42% ± 0.35%	0.23% ± 0.18%	0.74% ± 0.67%	0.73% ± 0.67%	0.57% ± 0.54%	0.000211633	-0.00858994	0.00901321	1	0.371093	1	-0.00277801	-0.0115796	0.00602357	0.94584	1	1	-0.00461007	-0.0134116	0.00419151	0.633625	0.789268	1	0.00044149	-0.00836008	0.00924306	0.999998	0.181449	1	0.000327214	-0.00847436	0.00912879	1	0.371093	1	-0.00119227	-0.00999385	0.0076093	0.999371	0.422678	1
D_0__Bacteria;D_1__Bacteroidetes;D_2__Bacteroidia;D_3__Bacteroidales;D_4__Barnesiellaceae;D_5__Coprobacter	V4	0.00% ± 0.00%	0.00% ± 0.00%	0.01% ± 0.01%	0.00% ± 0.00%	0.00% ± 0.00%	0.00% ± 0.00%	0.00% ± 0.00%	1.0842e-20	-0.000176138	0.000176138	1	NaN	NaN	0.00014929	-2.68471e-05	0.000325428	0.135593	0.371093	1	1.6263e-20	-0.000176138	0.000176138	1	NaN	NaN	1.49078e-20	-0.000176138	0.000176138	1	NaN	NaN	2.37169e-20	-0.000176138	0.000176138	1	NaN	NaN	1.42302e-20	-0.000176138	0.000176138	1	NaN	NaN
D_0__Bacteria;D_1__Bacteroidetes;D_2__Bacteroidia;D_3__Bacteroidales;D_4__Marinifilaceae;D_5__Butyricimonas	V4	0.13% ± 0.13%	0.36% ± 0.22%	0.26% ± 0.17%	0.23% ± 0.14%	0.28% ± 0.17%	0.26% ± 0.16%	0.13% ± 0.11%	0.00226579	-0.000971735	0.00550332	0.30874	0.371093	1	0.00130403	-0.0019335	0.00454155	0.848277	1	1	0.000980087	-0.00225744	0.00421761	0.955328	1	1	0.00146668	-0.00177085	0.00470421	0.767337	0.371093	1	0.00133088	-0.00190664	0.00456841	0.836018	0.371093	1	3.40672e-05	-0.00320346	0.00327159	1	1	1
D_0__Bacteria;D_1__Bacteroidetes;D_2__Bacteroidia;D_3__Bacteroidales;D_4__Marinifilaceae;D_5__Odoribacter	V4	0.13% ± 0.13%	0.14% ± 0.14%	0.19% ± 0.19%	0.20% ± 0.19%	0.14% ± 0.14%	0.15% ± 0.14%	0.11% ± 0.11%	1.51283e-05	-0.00148508	0.00151534	1	1	1	0.000607709	-0.000892501	0.00210792	0.844928	1	1	0.000672407	-0.000827804	0.00217262	0.775736	0.371093	1	1.16731e-05	-0.00148854	0.00151188	1	1	1	0.000141982	-0.00135823	0.00164219	0.999921	0.371093	1	-0.00027874	-0.00177895	0.00122147	0.996319	1	1
D_0__Bacteria;D_1__Bacteroidetes;D_2__Bacteroidia;D_3__Bacteroidales;D_4__Prevotellaceae;D_5__Prevotella 2	V4	1.75% ± 1.75%	2.20% ± 2.20%	2.16% ± 2.16%	1.89% ± 1.89%	2.10% ± 2.10%	1.90% ± 1.90%	0.80% ± 0.80%	0.00458935	-0.0173105	0.0264892	0.99296	1	1	0.00413233	-0.0177675	0.0260321	0.995996	1	1	0.00145068	-0.0204491	0.0233505	0.99999	1	1	0.00350869	-0.0183911	0.0254085	0.998377	1	1	0.00153645	-0.0203634	0.0234363	0.999986	1	1	-0.00945319	-0.031353	0.0124466	0.803639	1	1
D_0__Bacteria;D_1__Bacteroidetes;D_2__Bacteroidia;D_3__Bacteroidales;D_4__Prevotellaceae;D_5__Prevotella 6	V4	0.01% ± 0.01%	0.00% ± 0.00%	0.00% ± 0.00%	0.00% ± 0.00%	0.00% ± 0.00%	0.00% ± 0.00%	0.00% ± 0.00%	-3.05806e-05	-0.000156765	9.56039e-05	0.984975	1	1	-6.92841e-05	-0.000195469	5.69004e-05	0.583357	1	1	-6.92841e-05	-0.000195469	5.69004e-05	0.583357	1	1	-6.92841e-05	-0.000195469	5.69004e-05	0.583357	1	1	-6.92841e-05	-0.000195469	5.69004e-05	0.583357	1	1	-6.92841e-05	-0.000195469	5.69004e-05	0.583357	1	1
D_0__Bacteria;D_1__Bacteroidetes;D_2__Bacteroidia;D_3__Bacteroidales;D_4__Rikenellaceae;D_5__Alistipes	V4	0.40% ± 0.27%	0.45% ± 0.22%	0.57% ± 0.30%	0.54% ± 0.29%	0.58% ± 0.36%	0.35% ± 0.25%	0.37% ± 0.24%	0.000437167	-0.00254964	0.00342398	0.999024	0.583882	1	0.00163382	-0.00135299	0.00462063	0.587454	0.201243	1	0.00136292	-0.0016239	0.00434973	0.761539	0.201243	1	0.0018021	-0.00118471	0.00478891	0.476782	0.181449	1	-0.000519552	-0.00350636	0.00246726	0.997437	0.855132	1	-0.000298661	-0.00328547	0.00268815	0.999891	0.855132	1
D_0__Bacteria;D_1__Bacteroidetes;D_2__Bacteroidia;D_3__Bacteroidales;D_4__Tannerellaceae;D_5__Parabacteroides	V4	3.10% ± 0.89%	2.83% ± 0.71%	2.66% ± 0.89%	2.46% ± 0.66%	3.31% ± 0.91%	2.86% ± 0.77%	3.43% ± 1.08%	-0.00268948	-0.0230415	0.0176625	0.999454	0.3125	1	-0.00440428	-0.0247563	0.0159477	0.991654	1	1	-0.00637633	-0.0267283	0.0139757	0.94764	0.625	1	0.00215526	-0.0181967	0.0225072	0.999848	0.3125	1	-0.0023108	-0.0226628	0.0180412	0.999772	0.4375	1	0.00338641	-0.0169656	0.0237384	0.997996	0.3125	1
D_0__Bacteria;D_1__Firmicutes;D_2__Bacilli;D_3__Lactobacillales;D_4__Lactobacillaceae;D_5__Lactobacillus	V4	0.10% ± 0.08%	0.13% ± 0.11%	0.12% ± 0.11%	0.26% ± 0.23%	0.38% ± 0.36%	0.16% ± 0.14%	0.09% ± 0.08%	0.000284383	-0.00449737	0.00506614	0.999995	0.422678	1	0.000247942	-0.00453382	0.0050297	0.999998	0.789268	1	0.00167611	-0.00310564	0.00645787	0.913837	0.422678	1	0.00278935	-0.00199241	0.00757111	0.515556	0.789268	1	0.000615223	-0.00416653	0.00539698	0.999532	0.422678	1	-9.80914e-05	-0.00487985	0.00468367	1	0.789268	1
D_0__Bacteria;D_1__Firmicutes;D_2__Bacilli;D_3__Lactobacillales;D_4__Lactobacillaceae;D_5__Pediococcus	V4	0.00% ± 0.00%	0.00% ± 0.00%	0.00% ± 0.00%	0.00% ± 0.00%	0.00% ± 0.00%	0.00% ± 0.00%	0.01% ± 0.01%	-3.42201e-20	-0.000146587	0.000146587	1	NaN	NaN	-3.72694e-20	-0.000146587	0.000146587	1	NaN	NaN	-3.89635e-20	-0.000146587	0.000146587	1	NaN	NaN	-2.43945e-20	-0.000146587	0.000146587	1	NaN	NaN	-3.69306e-20	-0.000146587	0.000146587	1	NaN	NaN	8.54011e-05	-6.11861e-05	0.000231988	0.516996	1	1
D_0__Bacteria;D_1__Firmicutes;D_2__Bacilli;D_3__Lactobacillales;D_4__Streptococcaceae;D_5__Lactococcus	V4	0.01% ± 0.01%	0.00% ± 0.00%	0.00% ± 0.00%	0.06% ± 0.06%	0.08% ± 0.08%	0.03% ± 0.03%	0.01% ± 0.01%	-0.000131221	-0.00148317	0.00122072	0.999909	1	1	-0.000131221	-0.00148317	0.00122072	0.999909	1	1	0.000431283	-0.000920661	0.00178323	0.943147	1	1	0.000630646	-0.000721298	0.00198259	0.743285	1	1	0.000181496	-0.00117045	0.00153344	0.999403	1	1	-5.53092e-05	-0.00140725	0.00129663	0.999999	1	1
D_0__Bacteria;D_1__Firmicutes;D_2__Bacilli;D_3__Lactobacillales;D_4__Streptococcaceae;D_5__Streptococcus	V4	0.27% ± 0.10%	0.34% ± 0.18%	0.37% ± 0.21%	0.39% ± 0.23%	0.47% ± 0.23%	0.29% ± 0.22%	0.22% ± 0.14%	0.000722599	-0.00185401	0.00329921	0.968935	0.8125	1	0.000965389	-0.00161122	0.003542	0.886125	0.625	1	0.00121304	-0.00136356	0.00378965	0.735392	0.8125	1	0.00198929	-0.000587318	0.0045659	0.210911	0.125	1	0.000207841	-0.00236877	0.00278445	0.999969	0.625	1	-0.000514483	-0.00309109	0.00206212	0.994563	0.4375	1
D_0__Bacteria;D_1__Firmicutes;D_2__Clostridia;D_3__Clostridiales;D_4__Christensenellaceae;D_5__Christensenellaceae R-7 group	V4	0.02% ± 0.02%	0.04% ± 0.04%	0.03% ± 0.02%	0.03% ± 0.02%	0.03% ± 0.03%	0.03% ± 0.03%	0.06% ± 0.05%	0.000210736	-0.000490695	0.000912167	0.956886	1	1	9.40195e-05	-0.000607412	0.000795451	0.999408	1	1	3.47944e-05	-0.000666637	0.000736226	0.999998	1	1	2.90051e-05	-0.000672426	0.000730436	0.999999	1	1	8.77664e-05	-0.000613665	0.000789198	0.999601	1	1	0.000393385	-0.000308046	0.00109482	0.55996	0.371093	1
D_0__Bacteria;D_1__Firmicutes;D_2__Clostridia;D_3__Clostridiales;D_4__Clostridiaceae 1;D_5__Clostridium sensu stricto 1	V4	0.03% ± 0.02%	0.01% ± 0.01%	0.05% ± 0.02%	0.05% ± 0.03%	0.04% ± 0.02%	0.04% ± 0.03%	0.02% ± 0.01%	-0.000209594	-0.000798342	0.000379154	0.907952	0.371093	1	0.000141764	-0.000446984	0.000730512	0.985463	0.789268	1	0.000166754	-0.000421993	0.000755502	0.967415	0.371093	1	0.000105532	-0.000483216	0.00069428	0.996976	0.789268	1	9.99837e-05	-0.000488764	0.000688732	0.997755	0.371093	1	-9.97959e-05	-0.000688544	0.000488952	0.997778	0.789268	1
D_0__Bacteria;D_1__Firmicutes;D_2__Clostridia;D_3__Clostridiales;D_4__Clostridiales vadinBB60 group;D_5__gut metagenome	V4	0.00% ± 0.00%	0.00% ± 0.00%	0.00% ± 0.00%	0.00% ± 0.00%	0.00% ± 0.00%	0.00% ± 0.00%	0.00% ± 0.00%	-5.0822e-22	-5.51339e-05	5.51339e-05	1	NaN	NaN	3.55754e-21	-5.51339e-05	5.51339e-05	1	NaN	NaN	8.47033e-22	-5.51339e-05	5.51339e-05	1	NaN	NaN	6.26804e-21	-5.51339e-05	5.51339e-05	1	NaN	NaN	3.21208e-05	-2.30131e-05	8.72546e-05	0.516996	1	1	-1.69407e-22	-5.51339e-05	5.51339e-05	1	NaN	NaN
D_0__Bacteria;D_1__Firmicutes;D_2__Clostridia;D_3__Clostridiales;D_4__Family XI;D_5__Ezakiella	V4	0.00% ± 0.00%	0.00% ± 0.00%	0.00% ± 0.00%	0.00% ± 0.00%	0.00% ± 0.00%	0.00% ± 0.00%	0.00% ± 0.00%	1.0842e-20	-6.19622e-05	6.19622e-05	1	NaN	NaN	1.38913e-20	-6.19622e-05	6.19622e-05	1	NaN	NaN	1.27055e-20	-6.19622e-05	6.19622e-05	1	NaN	NaN	7.28448e-21	-6.19622e-05	6.19622e-05	1	NaN	NaN	1.55854e-20	-6.19622e-05	6.19622e-05	1	NaN	NaN	3.60989e-05	-2.58633e-05	9.80611e-05	0.516996	1	1
D_0__Bacteria;D_1__Firmicutes;D_2__Clostridia;D_3__Clostridiales;D_4__Lachnospiraceae;__	V4	1.16% ± 0.45%	1.67% ± 0.57%	1.23% ± 0.46%	1.44% ± 0.64%	2.05% ± 0.98%	1.10% ± 0.32%	1.14% ± 0.35%	0.0051153	-0.00928134	0.0195119	0.908704	0.1875	1	0.000745134	-0.0136515	0.0151418	0.999998	0.625	1	0.00280872	-0.0115879	0.0172054	0.995202	0.8125	1	0.00898096	-0.00541568	0.0233776	0.438204	0.4375	1	-0.000547629	-0.0149443	0.013849	1	0.8125	1	-0.000144187	-0.0145408	0.0142525	1	0.8125	1
D_0__Bacteria;D_1__Firmicutes;D_2__Clostridia;D_3__Clostridiales;D_4__Lachnospiraceae;D_5__[Eubacterium] eligens group	V4	2.55% ± 1.05%	2.06% ± 0.80%	0.56% ± 0.20%	3.05% ± 1.82%	2.14% ± 1.11%	1.14% ± 0.57%	1.54% ± 0.54%	-0.00496021	-0.0306785	0.0207581	0.995491	0.583882	1	-0.0198739	-0.0455922	0.00584437	0.210093	0.100348	1	0.00498422	-0.0207341	0.0307025	0.995372	1	1	-0.00412295	-0.0298412	0.0215953	0.998371	0.583882	1	-0.0141569	-0.0398752	0.0115614	0.58059	0.100348	1	-0.0100947	-0.035813	0.0156236	0.862786	0.201243	1
D_0__Bacteria;D_1__Firmicutes;D_2__Clostridia;D_3__Clostridiales;D_4__Lachnospiraceae;D_5__[Eubacterium] hallii group	V4	0.46% ± 0.26%	0.37% ± 0.15%	0.56% ± 0.34%	0.32% ± 0.13%	0.25% ± 0.07%	0.55% ± 0.20%	0.26% ± 0.16%	-0.000851899	-0.00629331	0.00458951	0.998574	1	1	0.00102412	-0.00441729	0.00646553	0.996052	0.855132	1	-0.00138389	-0.0068253	0.00405752	0.980817	0.4375	1	-0.00208008	-0.00752149	0.00336134	0.876482	0.625	1	0.000958415	-0.004483	0.00639983	0.997254	0.583882	1	-0.00193786	-0.00737927	0.00350355	0.907807	0.422678	1
D_0__Bacteria;D_1__Firmicutes;D_2__Clostridia;D_3__Clostridiales;D_4__Lachnospiraceae;D_5__[Eubacterium] ventriosum group	V4	0.21% ± 0.14%	0.26% ± 0.14%	0.37% ± 0.20%	0.83% ± 0.27%	0.70% ± 0.33%	1.03% ± 0.80%	0.27% ± 0.19%	0.000513478	-0.0122082	0.0132352	0.999999	0.855132	1	0.00161308	-0.0111086	0.0143348	0.999569	0.181449	NaN	0.00616139	-0.00656031	0.0188831	0.710179	0.100348	1	0.00484036	-0.00788134	0.0175621	0.878791	0.100348	1	0.00814387	-0.00457783	0.0208656	0.408403	0.422678	1	0.000574207	-0.0121475	0.0132959	0.999999	0.181449	NaN
D_0__Bacteria;D_1__Firmicutes;D_2__Clostridia;D_3__Clostridiales;D_4__Lachnospiraceae;D_5__[Eubacterium] xylanophilum group	V4	0.03% ± 0.03%	0.03% ± 0.03%	0.05% ± 0.05%	0.03% ± 0.03%	0.00% ± 0.00%	0.07% ± 0.07%	0.00% ± 0.00%	-7.59191e-07	-0.00108746	0.00108594	1	1	1	0.000138867	-0.000947833	0.00122557	0.99955	1	1	-4.13711e-05	-0.00112807	0.00104533	1	1	1	-0.000337426	-0.00142413	0.000749274	0.949753	1	1	0.000322754	-0.000763946	0.00140945	0.959151	1	1	-0.000337426	-0.00142413	0.000749274	0.949753	1	1
D_0__Bacteria;D_1__Firmicutes;D_2__Clostridia;D_3__Clostridiales;D_4__Lachnospiraceae;D_5__[Ruminococcus] gauvreauii group	V4	0.00% ± 0.00%	0.00% ± 0.00%	0.00% ± 0.00%	0.00% ± 0.00%	0.00% ± 0.00%	0.07% ± 0.07%	0.00% ± 0.00%	-1.38236e-19	-0.00114441	0.00114441	1	NaN	1	-8.13152e-21	-0.00114441	0.00114441	1	NaN	1	-8.94467e-20	-0.00114441	0.00114441	1	NaN	1	-2.1684e-20	-0.00114441	0.00114441	1	NaN	1	0.000666727	-0.00047768	0.00181113	0.516996	1	1	-5.96311e-20	-0.00114441	0.00114441	1	NaN	1
D_0__Bacteria;D_1__Firmicutes;D_2__Clostridia;D_3__Clostridiales;D_4__Lachnospiraceae;D_5__[Ruminococcus] gnavus group	V4	0.40% ± 0.20%	0.28% ± 0.15%	0.25% ± 0.13%	0.44% ± 0.25%	0.23% ± 0.11%	0.34% ± 0.17%	0.18% ± 0.09%	-0.00117006	-0.00435234	0.00201222	0.894618	0.583882	1	-0.00155254	-0.00473482	0.00162974	0.703457	0.201243	1	0.000350541	-0.00283174	0.00353282	0.999809	0.855132	1	-0.00171878	-0.00490106	0.0014635	0.601197	0.201243	1	-0.000635942	-0.00381822	0.00254634	0.994539	0.855132	1	-0.00216412	-0.0053464	0.00101816	0.340031	0.100348	1
D_0__Bacteria;D_1__Firmicutes;D_2__Clostridia;D_3__Clostridiales;D_4__Lachnospiraceae;D_5__[Ruminococcus] torques group	V4	0.25% ± 0.13%	0.11% ± 0.08%	0.26% ± 0.17%	0.15% ± 0.09%	0.14% ± 0.09%	0.26% ± 0.22%	0.18% ± 0.08%	-0.00135692	-0.0044701	0.00175626	0.796694	0.181449	1	0.000135335	-0.00297784	0.00324851	0.999999	1	1	-0.000964936	-0.00407811	0.00214824	0.950165	0.201243	1	-0.00106771	-0.00418089	0.00204546	0.92157	0.422678	1	0.000138454	-0.00297472	0.00325163	0.999999	1	1	-0.000640696	-0.00375387	0.00247248	0.993607	0.789268	1
D_0__Bacteria;D_1__Firmicutes;D_2__Clostridia;D_3__Clostridiales;D_4__Lachnospiraceae;D_5__Agathobacter	V4	1.16% ± 0.95%	0.92% ± 0.67%	0.39% ± 0.39%	1.34% ± 0.89%	1.28% ± 0.79%	0.47% ± 0.36%	0.21% ± 0.13%	-0.00237729	-0.0169096	0.012155	0.998177	0.789268	1	-0.00763937	-0.0221716	0.00689291	0.629854	0.181449	1	0.00179416	-0.0127381	0.0163264	0.99963	0.201243	1	0.0012569	-0.0132754	0.0157892	0.999953	0.789268	1	-0.00682878	-0.021361	0.0077035	0.73702	0.181449	1	-0.00947383	-0.0240061	0.00505845	0.387559	0.181449	1
D_0__Bacteria;D_1__Firmicutes;D_2__Clostridia;D_3__Clostridiales;D_4__Lachnospiraceae;D_5__Anaerostipes	V4	0.89% ± 0.61%	0.92% ± 0.58%	0.58% ± 0.45%	0.84% ± 0.69%	0.41% ± 0.38%	1.01% ± 0.54%	0.55% ± 0.34%	0.000309885	-0.00619539	0.00681517	0.999999	0.583882	1	-0.00312531	-0.00963059	0.00337997	0.717506	0.583882	1	-0.000473397	-0.00697868	0.00603188	0.999983	0.855132	1	-0.00476644	-0.0112717	0.00173884	0.261013	0.100348	1	0.00126624	-0.00523904	0.00777152	0.995261	0.36131	1	-0.00342773	-0.00993301	0.00307755	0.627413	0.201243	1
D_0__Bacteria;D_1__Firmicutes;D_2__Clostridia;D_3__Clostridiales;D_4__Lachnospiraceae;D_5__Blautia	V4	1.53% ± 0.71%	1.27% ± 0.44%	1.08% ± 0.38%	1.78% ± 0.95%	1.08% ± 0.40%	1.61% ± 0.64%	1.07% ± 0.31%	-0.00264327	-0.0147247	0.00943815	0.991158	0.625	1	-0.00445171	-0.0165331	0.00762971	0.893671	0.8125	1	0.00246556	-0.00961586	0.014547	0.993888	0.625	1	-0.00452269	-0.0166041	0.00755873	0.886526	0.3125	1	0.000806902	-0.0112745	0.0128883	0.99999	0.8125	1	-0.00456168	-0.0166431	0.00751974	0.88249	0.8125	1
D_0__Bacteria;D_1__Firmicutes;D_2__Clostridia;D_3__Clostridiales;D_4__Lachnospiraceae;D_5__CAG-56	V4	0.00% ± 0.00%	0.04% ± 0.04%	0.00% ± 0.00%	0.05% ± 0.03%	0.05% ± 0.05%	0.08% ± 0.06%	0.00% ± 0.00%	0.000371788	-0.000916146	0.00165972	0.964308	1	1	8.67362e-20	-0.00128793	0.00128793	1	NaN	1	0.000547662	-0.000740272	0.0018356	0.814049	0.371093	1	0.000533523	-0.000754411	0.00182146	0.831213	1	1	0.000785131	-0.000502802	0.00207306	0.464868	0.371093	1	3.25261e-20	-0.00128793	0.00128793	1	NaN	1
D_0__Bacteria;D_1__Firmicutes;D_2__Clostridia;D_3__Clostridiales;D_4__Lachnospiraceae;D_5__Coprococcus 1	V4	0.03% ± 0.03%	0.03% ± 0.03%	0.03% ± 0.02%	0.03% ± 0.03%	0.03% ± 0.03%	0.01% ± 0.01%	0.02% ± 0.02%	5.38705e-06	-0.0007103	0.000721074	1	1	1	6.81938e-05	-0.000647493	0.00078388	0.999918	1	1	2.48317e-05	-0.000690855	0.000740518	1	1	1	1.53078e-06	-0.000714156	0.000717217	1	1	1	-0.000146785	-0.000862471	0.000568902	0.993724	1	1	-0.000116494	-0.00083218	0.000599193	0.998227	1	0.99512
D_0__Bacteria;D_1__Firmicutes;D_2__Clostridia;D_3__Clostridiales;D_4__Lachnospiraceae;D_5__Coprococcus 2	V4	0.08% ± 0.08%	0.08% ± 0.08%	0.17% ± 0.15%	0.18% ± 0.18%	0.25% ± 0.24%	0.03% ± 0.03%	0.01% ± 0.01%	2.75527e-05	-0.00376955	0.00382465	1	1	1	0.000939068	-0.00285803	0.00473617	0.983342	0.371093	1	0.0009942	-0.0028029	0.0047913	0.977816	1	1	0.0017195	-0.0020776	0.0055166	0.76765	0.371093	1	-0.000512193	-0.00430929	0.00328491	0.999386	1	1	-0.000659858	-0.00445696	0.00313724	0.99745	1	1
D_0__Bacteria;D_1__Firmicutes;D_2__Clostridia;D_3__Clostridiales;D_4__Lachnospiraceae;D_5__Coprococcus 3	V4	0.10% ± 0.07%	0.03% ± 0.03%	0.05% ± 0.03%	0.05% ± 0.03%	0.06% ± 0.04%	0.18% ± 0.12%	0.23% ± 0.18%	-0.000683294	-0.00374918	0.0023826	0.990258	1	1	-0.000516436	-0.00358233	0.00254945	0.997854	0.371093	1	-0.000490469	-0.00355636	0.00257542	0.99839	1	1	-0.000344177	-0.00341007	0.00272171	0.999787	1	1	0.000852397	-0.00221349	0.00391829	0.970211	0.371093	1	0.00128073	-0.00178516	0.00434662	0.825843	0.371093	1
D_0__Bacteria;D_1__Firmicutes;D_2__Clostridia;D_3__Clostridiales;D_4__Lachnospiraceae;D_5__Dorea	V4	0.23% ± 0.04%	0.10% ± 0.04%	0.09% ± 0.06%	0.24% ± 0.09%	0.36% ± 0.14%	0.23% ± 0.08%	0.15% ± 0.06%	-0.00127206	-0.00414741	0.00160329	0.785701	0.125	1	-0.00141063	-0.00428598	0.00146472	0.698272	0.1875	1	7.31436e-05	-0.00280221	0.00294849	1	1	1	0.00131602	-0.00155933	0.00419137	0.759089	0.625	1	-1.18804e-05	-0.00288723	0.00286347	1	1	1	-0.000828162	-0.00370351	0.00204719	0.964689	0.4375	1
D_0__Bacteria;D_1__Firmicutes;D_2__Clostridia;D_3__Clostridiales;D_4__Lachnospiraceae;D_5__Fusicatenibacter	V4	0.68% ± 0.15%	0.84% ± 0.33%	0.98% ± 0.48%	1.05% ± 0.28%	0.86% ± 0.24%	1.10% ± 0.54%	0.69% ± 0.25%	0.00162671	-0.00678811	0.0100415	0.995434	0.8125	1	0.00300256	-0.00541225	0.0114174	0.907052	1	1	0.00370504	-0.00470977	0.0121199	0.78926	0.0625	1	0.00180744	-0.00660738	0.0102223	0.991977	0.1875	1	0.00420346	-0.00421135	0.0126183	0.681106	0.8125	1	8.66287e-05	-0.00832819	0.00850144	1	1	1
D_0__Bacteria;D_1__Firmicutes;D_2__Clostridia;D_3__Clostridiales;D_4__Lachnospiraceae;D_5__Lachnoclostridium	V4	0.69% ± 0.13%	0.53% ± 0.14%	0.28% ± 0.08%	0.48% ± 0.13%	0.61% ± 0.24%	0.68% ± 0.04%	0.67% ± 0.05%	-0.00164529	-0.00698942	0.00369885	0.951693	0.625	1	-0.0040678	-0.00941193	0.00127634	0.224	0.0625	1	-0.00212917	-0.0074733	0.00321497	0.854544	0.3125	1	-0.000838993	-0.00618313	0.00450514	0.998551	0.8125	1	-7.93989e-05	-0.00542354	0.00526474	1	0.8125	1	-0.000188303	-0.00553244	0.00515583	1	1	1
D_0__Bacteria;D_1__Firmicutes;D_2__Clostridia;D_3__Clostridiales;D_4__Lachnospiraceae;D_5__Lachnospira	V4	2.31% ± 1.13%	2.82% ± 1.55%	2.27% ± 1.48%	2.88% ± 1.44%	2.49% ± 1.51%	3.11% ± 1.77%	2.48% ± 1.66%	0.00513644	-0.00828851	0.0185614	0.876045	0.181449	1	-0.000353271	-0.0137782	0.0130717	1	1	1	0.005697	-0.00772795	0.0191219	0.815431	0.181449	1	0.0018434	-0.0115815	0.0152683	0.999321	1	1	0.00805069	-0.00537426	0.0214756	0.483822	0.422678	1	0.0016861	-0.0117388	0.015111	0.999592	1	0.99512
D_0__Bacteria;D_1__Firmicutes;D_2__Clostridia;D_3__Clostridiales;D_4__Lachnospiraceae;D_5__Lachnospiraceae ND3007 group	V4	0.29% ± 0.09%	0.50% ± 0.19%	0.23% ± 0.08%	0.28% ± 0.06%	0.25% ± 0.08%	0.20% ± 0.07%	0.15% ± 0.05%	0.00207602	-0.00116581	0.00531784	0.407991	0.625	1	-0.000683977	-0.0039258	0.00255785	0.992702	0.3125	1	-0.000179422	-0.00342125	0.0030624	0.999997	1	1	-0.00042726	-0.00366908	0.00281456	0.999462	0.8125	1	-0.000950454	-0.00419228	0.00229137	0.961574	0.4375	1	-0.00141669	-0.00465852	0.00182513	0.794793	0.3125	1
D_0__Bacteria;D_1__Firmicutes;D_2__Clostridia;D_3__Clostridiales;D_4__Lachnospiraceae;D_5__Lachnospiraceae NK4A136 group	V4	0.23% ± 0.13%	0.30% ± 0.14%	0.46% ± 0.19%	0.64% ± 0.28%	0.54% ± 0.24%	0.36% ± 0.12%	0.62% ± 0.36%	0.000748775	-0.00452007	0.00601762	0.999174	0.855132	NaN	0.00234969	-0.00291915	0.00761854	0.779615	0.100348	NaN	0.00413059	-0.00113825	0.00939943	0.19726	0.100348	NaN	0.00310605	-0.00216279	0.00837489	0.503493	0.100348	NaN	0.00132664	-0.0039422	0.00659548	0.98176	0.201243	1	0.00387471	-0.00139413	0.00914355	0.257331	0.0625	NaN
D_0__Bacteria;D_1__Firmicutes;D_2__Clostridia;D_3__Clostridiales;D_4__Lachnospiraceae;D_5__Lachnospiraceae UCG-001	V4	0.23% ± 0.23%	0.29% ± 0.25%	0.63% ± 0.63%	0.08% ± 0.08%	0.07% ± 0.07%	0.23% ± 0.19%	0.44% ± 0.40%	0.000671006	-0.0082111	0.00955311	0.999979	0.371093	1	0.00399594	-0.00488617	0.012878	0.772824	1	1	-0.00143236	-0.0103145	0.00744975	0.998317	1	1	-0.00152535	-0.0104075	0.00735675	0.997612	1	1	-8.87538e-06	-0.00889098	0.00887323	1	1	1	0.00213542	-0.00674669	0.0110175	0.985577	0.371093	1
D_0__Bacteria;D_1__Firmicutes;D_2__Clostridia;D_3__Clostridiales;D_4__Lachnospiraceae;D_5__Lachnospiraceae UCG-003	V4	0.03% ± 0.03%	0.19% ± 0.19%	0.07% ± 0.07%	0.17% ± 0.17%	0.15% ± 0.15%	0.07% ± 0.07%	0.02% ± 0.02%	0.00154289	-0.00157219	0.00465797	0.689267	1	1	0.00037411	-0.00274097	0.00348919	0.999685	1	1	0.00138364	-0.00173145	0.00449872	0.782679	1	1	0.00120505	-0.00191003	0.00432014	0.870458	1	1	0.00039362	-0.00272146	0.0035087	0.999578	1	1	-0.000138389	-0.00325347	0.00297669	0.999999	1	1
D_0__Bacteria;D_1__Firmicutes;D_2__Clostridia;D_3__Clostridiales;D_4__Lachnospiraceae;D_5__Lachnospiraceae UCG-004	V4	0.42% ± 0.11%	0.53% ± 0.15%	0.40% ± 0.14%	0.53% ± 0.06%	0.84% ± 0.21%	0.46% ± 0.16%	0.53% ± 0.15%	0.0011347	-0.00459392	0.00686333	0.994793	0.3125	1	-0.000168321	-0.00589694	0.0055603	1	0.8125	1	0.00118345	-0.00454517	0.00691207	0.993476	0.4375	1	0.00427308	-0.00145555	0.0100017	0.243329	0.125	1	0.000484092	-0.00524453	0.00621271	0.999959	0.8125	1	0.00117927	-0.00454936	0.00690789	0.993598	0.3125	1
D_0__Bacteria;D_1__Firmicutes;D_2__Clostridia;D_3__Clostridiales;D_4__Lachnospiraceae;D_5__Lachnospiraceae UCG-010	V4	0.19% ± 0.12%	0.25% ± 0.19%	0.21% ± 0.14%	0.08% ± 0.08%	0.13% ± 0.11%	0.34% ± 0.27%	0.21% ± 0.14%	0.000603401	-0.00237571	0.00358252	0.99413	1	1	0.000226329	-0.00275279	0.00320544	0.999978	0.371093	1	-0.00101703	-0.00399614	0.00196209	0.92313	0.371093	1	-0.000532437	-0.00351155	0.00244668	0.997024	0.371093	1	0.00154528	-0.00143384	0.00452439	0.643646	0.371093	1	0.000195322	-0.00278379	0.00317444	0.999991	0.789268	1
D_0__Bacteria;D_1__Firmicutes;D_2__Clostridia;D_3__Clostridiales;D_4__Lachnospiraceae;D_5__Moryella	V4	0.03% ± 0.03%	0.00% ± 0.00%	0.00% ± 0.00%	0.00% ± 0.00%	0.00% ± 0.00%	0.03% ± 0.03%	0.00% ± 0.00%	-0.000300231	-0.000936382	0.00033592	0.733261	1	NaN	-0.000300231	-0.000936382	0.00033592	0.733261	1	NaN	-0.000300231	-0.000936382	0.00033592	0.733261	1	NaN	-0.000300231	-0.000936382	0.00033592	0.733261	1	NaN	-2.72044e-05	-0.000663355	0.000608947	0.999999	1	1	-0.000300231	-0.000936382	0.00033592	0.733261	1	NaN
D_0__Bacteria;D_1__Firmicutes;D_2__Clostridia;D_3__Clostridiales;D_4__Lachnospiraceae;D_5__Roseburia	V4	4.73% ± 1.75%	5.01% ± 1.65%	3.99% ± 1.59%	5.99% ± 2.09%	4.95% ± 1.49%	5.15% ± 2.23%	2.01% ± 0.65%	0.00284	-0.0356656	0.0413456	0.999982	0.583882	1	-0.00739448	-0.0459001	0.0311111	0.995595	0.855132	1	0.0126003	-0.0259053	0.0511059	0.936238	0.36131	1	0.00224107	-0.0362645	0.0407467	0.999996	0.855132	1	0.00422844	-0.0342772	0.042734	0.999812	0.855132	1	-0.0272493	-0.0657549	0.0112563	0.296899	0.100348	0.99512
D_0__Bacteria;D_1__Firmicutes;D_2__Clostridia;D_3__Clostridiales;D_4__Lachnospiraceae;D_5__Tyzzerella 4	V4	0.09% ± 0.09%	0.00% ± 0.00%	0.07% ± 0.07%	0.11% ± 0.11%	0.04% ± 0.04%	0.01% ± 0.01%	0.02% ± 0.02%	-0.000946882	-0.00281865	0.000924889	0.668794	1	1	-0.000272851	-0.00214462	0.00159892	0.999046	1	1	0.000127484	-0.00174429	0.00199925	0.999989	1	1	-0.000574622	-0.00244639	0.00129715	0.952325	1	1	-0.000802339	-0.00267411	0.00106943	0.808533	1	1	-0.000705802	-0.00257757	0.00116597	0.883121	1	1
D_0__Bacteria;D_1__Firmicutes;D_2__Clostridia;D_3__Clostridiales;D_4__Lachnospiraceae;D_5__UC5-1-2E3	V4	0.00% ± 0.00%	0.00% ± 0.00%	0.00% ± 0.00%	0.00% ± 0.00%	0.00% ± 0.00%	0.01% ± 0.01%	0.00% ± 0.00%	-2.10064e-20	-0.000220535	0.000220535	1	NaN	1	4.06576e-21	-0.000220535	0.000220535	1	NaN	1	-1.35525e-21	-0.000220535	0.000220535	1	NaN	1	2.43945e-20	-0.000220535	0.000220535	1	NaN	1	0.000128483	-9.20524e-05	0.000349019	0.516996	1	1	-8.13152e-21	-0.000220535	0.000220535	1	NaN	1
D_0__Bacteria;D_1__Firmicutes;D_2__Clostridia;D_3__Clostridiales;D_4__Lachnospiraceae;D_5__uncultured	V4	0.06% ± 0.04%	0.07% ± 0.04%	0.16% ± 0.08%	0.23% ± 0.09%	0.09% ± 0.06%	0.03% ± 0.03%	0.15% ± 0.07%	7.12301e-05	-0.00226524	0.0024077	1	1	1	0.000907395	-0.00142908	0.00324387	0.868429	0.36131	1	0.00161935	-0.000717128	0.00395582	0.319247	0.201243	1	0.000263578	-0.0020729	0.00260005	0.99978	0.789268	1	-0.000324049	-0.00266052	0.00201242	0.999281	0.855132	1	0.000821957	-0.00151452	0.00315843	0.912492	0.422678	1
D_0__Bacteria;D_1__Firmicutes;D_2__Clostridia;D_3__Clostridiales;D_4__Peptococcaceae;D_5__Peptococcus	V4	0.00% ± 0.00%	0.00% ± 0.00%	0.00% ± 0.00%	0.00% ± 0.00%	0.01% ± 0.01%	0.00% ± 0.00%	0.00% ± 0.00%	-2.71051e-21	-0.000132614	0.000132614	1	NaN	NaN	7.45389e-21	-0.000132614	0.000132614	1	NaN	NaN	-2.71051e-21	-0.000132614	0.000132614	1	NaN	NaN	6.8937e-05	-6.36767e-05	0.000201551	0.641417	1	1	1.0842e-20	-0.000132614	0.000132614	1	NaN	NaN	4.8216e-05	-8.43976e-05	0.00018083	0.899416	1	1
D_0__Bacteria;D_1__Firmicutes;D_2__Clostridia;D_3__Clostridiales;D_4__Peptostreptococcaceae;D_5__Intestinibacter	V4	0.13% ± 0.09%	0.16% ± 0.10%	0.22% ± 0.14%	0.11% ± 0.07%	0.11% ± 0.06%	0.25% ± 0.20%	0.06% ± 0.05%	0.000288795	-0.00268473	0.00326232	0.999908	1	1	0.000823317	-0.00215021	0.00379684	0.970802	0.371093	1	-0.000235945	-0.00320947	0.00273758	0.999972	1	1	-0.000205948	-0.00317947	0.00276757	0.999987	0.789268	1	0.00114924	-0.00182429	0.00412276	0.870931	1	1	-0.000711405	-0.00368493	0.00226212	0.985933	0.371093	1
D_0__Bacteria;D_1__Firmicutes;D_2__Clostridia;D_3__Clostridiales;D_4__Peptostreptococcaceae;D_5__Romboutsia	V4	0.28% ± 0.17%	0.16% ± 0.09%	0.31% ± 0.17%	0.25% ± 0.13%	0.24% ± 0.12%	0.29% ± 0.13%	0.14% ± 0.06%	-0.00122141	-0.00410765	0.00166482	0.817296	0.100348	1	0.000328165	-0.00255807	0.0032144	0.99977	1	1	-0.000286952	-0.00317319	0.00259928	0.999895	0.855132	1	-0.000359396	-0.00324563	0.00252684	0.999612	0.583882	1	5.55171e-05	-0.00283072	0.00294175	1	1	1	-0.00142188	-0.00430811	0.00146436	0.694363	0.100348	0.99512
D_0__Bacteria;D_1__Firmicutes;D_2__Clostridia;D_3__Clostridiales;D_4__Peptostreptococcaceae;D_5__Terrisporobacter	V4	0.00% ± 0.00%	0.00% ± 0.00%	0.02% ± 0.02%	0.00% ± 0.00%	0.00% ± 0.00%	0.00% ± 0.00%	0.00% ± 0.00%	-8.80914e-21	-0.000285957	0.000285957	1	NaN	NaN	0.000166597	-0.000119359	0.000452554	0.516996	1	1	2.71051e-21	-0.000285957	0.000285957	1	NaN	NaN	2.03288e-21	-0.000285957	0.000285957	1	NaN	NaN	4.74338e-21	-0.000285957	0.000285957	1	NaN	NaN	1.82959e-20	-0.000285957	0.000285957	1	NaN	NaN
D_0__Bacteria;D_1__Firmicutes;D_2__Clostridia;D_3__Clostridiales;D_4__Ruminococcaceae;__	V4	0.00% ± 0.00%	0.03% ± 0.03%	0.00% ± 0.00%	0.02% ± 0.02%	0.01% ± 0.01%	0.02% ± 0.02%	0.02% ± 0.02%	0.000309627	-0.00024597	0.000865225	0.567005	1	1	8.13152e-20	-0.000555598	0.000555598	1	NaN	1	0.000201444	-0.000354154	0.000757042	0.900581	1	1	9.65118e-05	-0.000459086	0.00065211	0.997456	1	1	0.000224845	-0.000330752	0.000780443	0.845502	1	1	0.00024108	-0.000314518	0.000796678	0.79993	1	1
D_0__Bacteria;D_1__Firmicutes;D_2__Clostridia;D_3__Clostridiales;D_4__Ruminococcaceae;D_5__[Eubacterium] coprostanoligenes group	V4	0.15% ± 0.08%	0.22% ± 0.14%	0.60% ± 0.26%	0.29% ± 0.15%	0.29% ± 0.16%	0.15% ± 0.07%	0.14% ± 0.10%	0.000642267	-0.0039507	0.00523524	0.999246	0.422678	1	0.00447133	-0.000121643	0.00906429	0.0599714	0.181449	1	0.00137213	-0.00322084	0.0059651	0.958012	0.181449	1	0.00138363	-0.00320934	0.0059766	0.956337	0.422678	1	-3.84369e-05	-0.00463141	0.00455453	1	0.789268	1	-0.000103318	-0.00469629	0.00448965	1	1	0.99512
D_0__Bacteria;D_1__Firmicutes;D_2__Clostridia;D_3__Clostridiales;D_4__Ruminococcaceae;D_5__Butyricicoccus	V4	0.25% ± 0.05%	0.23% ± 0.07%	0.25% ± 0.05%	0.12% ± 0.04%	0.13% ± 0.03%	0.22% ± 0.04%	0.24% ± 0.04%	-0.000241006	-0.00249009	0.00200808	0.999837	0.625	1	-1.42334e-07	-0.00224923	0.00224894	1	0.625	1	-0.00132729	-0.00357638	0.000921792	0.502258	0.1875	1	-0.0012058	-0.00345489	0.00104328	0.609116	0.125	1	-0.000272921	-0.002522	0.00197616	0.999665	0.8125	1	-0.000116404	-0.00236549	0.00213268	0.999998	0.625	1
D_0__Bacteria;D_1__Firmicutes;D_2__Clostridia;D_3__Clostridiales;D_4__Ruminococcaceae;D_5__Faecalibacterium	V4	15.41% ± 1.73%	18.84% ± 1.94%	20.35% ± 0.63%	11.50% ± 1.68%	12.52% ± 3.90%	11.52% ± 0.58%	29.01% ± 1.24%	0.0343211	-0.0376635	0.106306	0.72431	0.1875	1	0.0493831	-0.0226015	0.121368	0.330404	0.125	NaN	-0.0390803	-0.111065	0.0329043	0.595647	0.0625	NaN	-0.0289001	-0.100885	0.0430845	0.850166	0.625	1	-0.0388718	-0.110856	0.0331128	0.601413	0.125	NaN	0.136053	0.064068	0.208037	5.2818e-05	0.0625	NaN
D_0__Bacteria;D_1__Firmicutes;D_2__Clostridia;D_3__Clostridiales;D_4__Ruminococcaceae;D_5__Flavonifractor	V4	0.19% ± 0.07%	0.18% ± 0.07%	0.32% ± 0.15%	0.13% ± 0.08%	0.08% ± 0.04%	0.24% ± 0.14%	0.21% ± 0.09%	-0.000150472	-0.00257161	0.00227067	0.999993	0.8125	NaN	0.00126891	-0.00115223	0.00369005	0.632992	0.3125	NaN	-0.000617865	-0.003039	0.00180327	0.980485	0.3125	NaN	-0.00109204	-0.00351318	0.0013291	0.770805	0.0625	NaN	0.000542678	-0.00187846	0.00296382	0.989964	1	NaN	0.000223164	-0.00219797	0.0026443	0.999932	0.625	1
D_0__Bacteria;D_1__Firmicutes;D_2__Clostridia;D_3__Clostridiales;D_4__Ruminococcaceae;D_5__GCA-900066225	V4	0.00% ± 0.00%	0.01% ± 0.01%	0.00% ± 0.00%	0.00% ± 0.00%	0.01% ± 0.01%	0.00% ± 0.00%	0.00% ± 0.00%	9.67586e-05	-0.000102952	0.000296469	0.709853	1	1	-2.23617e-20	-0.000199711	0.000199711	1	NaN	1	-8.13152e-21	-0.000199711	0.000199711	1	NaN	1	8.27244e-05	-0.000116986	0.000282435	0.831252	1	1	6.09864e-21	-0.000199711	0.000199711	1	NaN	1	-1.89735e-20	-0.000199711	0.000199711	1	NaN	1
D_0__Bacteria;D_1__Firmicutes;D_2__Clostridia;D_3__Clostridiales;D_4__Ruminococcaceae;D_5__Intestinimonas	V4	0.00% ± 0.00%	0.00% ± 0.00%	0.00% ± 0.00%	0.00% ± 0.00%	0.00% ± 0.00%	0.00% ± 0.00%	0.01% ± 0.01%	1.38913e-20	-0.000165521	0.000165521	1	NaN	1	3.21873e-20	-0.000165521	0.000165521	1	NaN	1	-2.71051e-21	-0.000165521	0.000165521	1	NaN	1	1.52466e-20	-0.000165521	0.000165521	1	NaN	1	6.77626e-21	-0.000165521	0.000165521	1	NaN	1	9.6432e-05	-6.90892e-05	0.000261953	0.516996	1	1
D_0__Bacteria;D_1__Firmicutes;D_2__Clostridia;D_3__Clostridiales;D_4__Ruminococcaceae;D_5__Negativibacillus	V4	0.01% ± 0.01%	0.00% ± 0.00%	0.00% ± 0.00%	0.01% ± 0.01%	0.00% ± 0.00%	0.00% ± 0.00%	0.00% ± 0.00%	-0.000138568	-0.000412846	0.00013571	0.670087	1	NaN	-0.000138568	-0.000412846	0.00013571	0.670087	1	NaN	-6.45544e-05	-0.000338832	0.000209723	0.987068	1	NaN	-0.000138568	-0.000412846	0.00013571	0.670087	1	1	-0.000138568	-0.000412846	0.00013571	0.670087	1	NaN	-0.000138568	-0.000412846	0.00013571	0.670087	1	1
D_0__Bacteria;D_1__Firmicutes;D_2__Clostridia;D_3__Clostridiales;D_4__Ruminococcaceae;D_5__Oscillibacter	V4	0.07% ± 0.06%	0.07% ± 0.05%	0.10% ± 0.10%	0.07% ± 0.07%	0.08% ± 0.05%	0.06% ± 0.05%	0.06% ± 0.04%	2.14699e-05	-0.00123052	0.00127346	1	1	1	0.000305417	-0.000946572	0.00155741	0.984463	1	1	1.81613e-06	-0.00125017	0.0012538	1	1	1	7.40281e-05	-0.00117796	0.00132602	0.999995	1	1	-0.00011046	-0.00136245	0.00114153	0.999948	0.371093	1	-5.57034e-05	-0.00130769	0.00119629	0.999999	1	1
D_0__Bacteria;D_1__Firmicutes;D_2__Clostridia;D_3__Clostridiales;D_4__Ruminococcaceae;D_5__Oscillospira	V4	0.00% ± 0.00%	0.00% ± 0.00%	0.00% ± 0.00%	0.00% ± 0.00%	0.02% ± 0.02%	0.00% ± 0.00%	0.02% ± 0.02%	1.89735e-20	-0.000361498	0.000361498	1	NaN	1	8.67362e-20	-0.000361498	0.000361498	1	NaN	1	1.76183e-20	-0.000361498	0.000361498	1	NaN	1	0.000151661	-0.000209836	0.000513159	0.823041	1	1	2.03288e-20	-0.000361498	0.000361498	1	NaN	1	0.000173578	-0.00018792	0.000535075	0.718001	1	1
D_0__Bacteria;D_1__Firmicutes;D_2__Clostridia;D_3__Clostridiales;D_4__Ruminococcaceae;D_5__Ruminiclostridium 5	V4	0.13% ± 0.05%	0.12% ± 0.08%	0.05% ± 0.04%	0.07% ± 0.04%	0.09% ± 0.08%	0.18% ± 0.06%	0.10% ± 0.08%	-6.93546e-05	-0.00115692	0.00101821	0.999992	0.625	1	-0.000791969	-0.00187954	0.000295597	0.267235	0.0625	1	-0.000652015	-0.00173958	0.000435551	0.484137	0.125	1	-0.000415296	-0.00150286	0.00067227	0.877013	0.4375	1	0.000525469	-0.000562097	0.00161303	0.712369	0.125	1	-0.000326098	-0.00141366	0.000761468	0.957284	0.4375	1
D_0__Bacteria;D_1__Firmicutes;D_2__Clostridia;D_3__Clostridiales;D_4__Ruminococcaceae;D_5__Ruminiclostridium 6	V4	0.02% ± 0.02%	0.05% ± 0.05%	0.03% ± 0.03%	0.08% ± 0.08%	0.07% ± 0.07%	0.01% ± 0.01%	0.00% ± 0.00%	0.000288894	-0.0011803	0.00175808	0.994994	1	1	9.6891e-05	-0.0013723	0.00156608	0.999991	1	1	0.000607947	-0.000861245	0.00207714	0.8319	1	1	0.000457987	-0.0010112	0.00192718	0.948837	1	1	-0.000109843	-0.00157903	0.00135935	0.99998	1	1	-0.000206205	-0.0016754	0.00126299	0.99923	1	1
D_0__Bacteria;D_1__Firmicutes;D_2__Clostridia;D_3__Clostridiales;D_4__Ruminococcaceae;D_5__Ruminiclostridium 9	V4	0.10% ± 0.07%	0.15% ± 0.08%	0.13% ± 0.06%	0.16% ± 0.10%	0.10% ± 0.05%	0.13% ± 0.05%	0.13% ± 0.09%	0.000425645	-0.00118883	0.00204012	0.977044	0.422678	1	0.000227927	-0.00138655	0.00184241	0.999204	0.789268	1	0.000513718	-0.00110076	0.0021282	0.943804	0.422678	1	1.14652e-05	-0.00160301	0.00162594	1	1	1	0.000256604	-0.00135787	0.00187108	0.998448	0.855132	1	0.000227115	-0.00138736	0.00184159	0.99922	0.371093	1
D_0__Bacteria;D_1__Firmicutes;D_2__Clostridia;D_3__Clostridiales;D_4__Ruminococcaceae;D_5__Ruminococcaceae NK4A214 group	V4	0.20% ± 0.13%	0.18% ± 0.13%	0.22% ± 0.15%	0.09% ± 0.09%	0.16% ± 0.14%	0.11% ± 0.10%	0.22% ± 0.18%	-0.000149882	-0.00165792	0.00135815	0.999895	0.181449	1	0.000217061	-0.00129098	0.0017251	0.999112	0.422678	1	-0.00103515	-0.00254319	0.000472884	0.329762	0.181449	1	-0.000364722	-0.00187276	0.00114331	0.985131	0.422678	1	-0.000831599	-0.00233963	0.000676438	0.578629	0.181449	1	0.000270472	-0.00123756	0.00177851	0.996966	1	1
D_0__Bacteria;D_1__Firmicutes;D_2__Clostridia;D_3__Clostridiales;D_4__Ruminococcaceae;D_5__Ruminococcaceae UCG-002	V4	0.51% ± 0.25%	0.51% ± 0.26%	0.44% ± 0.20%	0.51% ± 0.22%	0.48% ± 0.22%	0.38% ± 0.18%	0.48% ± 0.22%	-2.45268e-05	-0.00251368	0.00246463	1	1	1	-0.000703285	-0.00319244	0.00178587	0.967799	0.422678	1	2.83246e-05	-0.00246083	0.00251748	1	1	1	-0.000355436	-0.00284459	0.00213372	0.999151	1	1	-0.00131854	-0.00380769	0.00117061	0.621861	0.181449	1	-0.000353759	-0.00284291	0.00213539	0.999174	0.422678	1
D_0__Bacteria;D_1__Firmicutes;D_2__Clostridia;D_3__Clostridiales;D_4__Ruminococcaceae;D_5__Ruminococcaceae UCG-003	V4	0.10% ± 0.05%	0.19% ± 0.10%	0.16% ± 0.11%	0.23% ± 0.19%	0.07% ± 0.07%	0.17% ± 0.08%	0.17% ± 0.12%	0.000883361	-0.00131119	0.00307792	0.848654	0.100348	1	0.000609202	-0.00158535	0.00280376	0.970434	0.583882	1	0.00134973	-0.000844826	0.00354428	0.454612	0.583882	1	-0.00025562	-0.00245018	0.00193894	0.999736	0.422678	1	0.000687081	-0.00150747	0.00288164	0.947807	0.201243	1	0.0006916	-0.00150296	0.00288616	0.946217	0.789268	1
D_0__Bacteria;D_1__Firmicutes;D_2__Clostridia;D_3__Clostridiales;D_4__Ruminococcaceae;D_5__Ruminococcaceae UCG-005	V4	0.10% ± 0.05%	0.10% ± 0.05%	0.05% ± 0.03%	0.10% ± 0.06%	0.03% ± 0.03%	0.00% ± 0.00%	0.07% ± 0.03%	-6.54407e-06	-0.00121733	0.00120424	1	1	NaN	-0.000431037	-0.00164182	0.000779744	0.907952	0.422678	1	-6.435e-06	-0.00121722	0.00120435	1	1	NaN	-0.000684221	-0.001895	0.000526561	0.551479	0.422678	1	-0.000973921	-0.0021847	0.00023686	0.175454	0.181449	1	-0.000257669	-0.00146845	0.000953113	0.992361	0.422678	NaN
D_0__Bacteria;D_1__Firmicutes;D_2__Clostridia;D_3__Clostridiales;D_4__Ruminococcaceae;D_5__Ruminococcaceae UCG-009	V4	0.01% ± 0.01%	0.00% ± 0.00%	0.00% ± 0.00%	0.00% ± 0.00%	0.00% ± 0.00%	0.00% ± 0.00%	0.01% ± 0.01%	-0.000112475	-0.000313804	8.88528e-05	0.564262	1	1	-0.000112475	-0.000313804	8.88528e-05	0.564262	1	1	-0.000112475	-0.000313804	8.88528e-05	0.564262	1	1	-0.000112475	-0.000313804	8.88528e-05	0.564262	1	1	-0.000112475	-0.000313804	8.88528e-05	0.564262	1	1	-5.55413e-05	-0.000256869	0.000145787	0.971315	1	0.99512
D_0__Bacteria;D_1__Firmicutes;D_2__Clostridia;D_3__Clostridiales;D_4__Ruminococcaceae;D_5__Ruminococcaceae UCG-010	V4	0.00% ± 0.00%	0.00% ± 0.00%	0.01% ± 0.01%	0.00% ± 0.00%	0.01% ± 0.01%	0.01% ± 0.01%	0.00% ± 0.00%	2.71051e-21	-0.000292676	0.000292676	1	NaN	1	0.000149785	-0.000142891	0.00044246	0.657262	1	1	0	-0.000292676	0.000292676	1	NaN	1	8.27244e-05	-0.000209951	0.0003754	0.967739	1	1	0.000112423	-0.000180253	0.000405099	0.874063	1	1	5.42101e-21	-0.000292676	0.000292676	1	NaN	1
D_0__Bacteria;D_1__Firmicutes;D_2__Clostridia;D_3__Clostridiales;D_4__Ruminococcaceae;D_5__Ruminococcaceae UCG-013	V4	0.33% ± 0.14%	0.26% ± 0.15%	0.14% ± 0.09%	0.19% ± 0.10%	0.21% ± 0.12%	0.32% ± 0.17%	0.16% ± 0.08%	-0.000701829	-0.00243977	0.00103611	0.846761	0.100348	1	-0.00191938	-0.00365732	-0.000181442	0.0237614	0.100348	1	-0.00138194	-0.00311988	0.000356002	0.185056	0.100348	1	-0.00119098	-0.00292892	0.000546961	0.33159	0.100348	1	-9.12193e-05	-0.00182916	0.00164672	0.999998	1	1	-0.0017228	-0.00346074	1.51358e-05	0.0530993	0.100348	0.99512
D_0__Bacteria;D_1__Firmicutes;D_2__Clostridia;D_3__Clostridiales;D_4__Ruminococcaceae;D_5__Ruminococcaceae UCG-014	V4	0.24% ± 0.23%	0.20% ± 0.20%	0.15% ± 0.15%	0.24% ± 0.24%	0.25% ± 0.23%	0.09% ± 0.09%	0.06% ± 0.06%	-0.000479375	-0.00371039	0.00275164	0.998946	0.371093	1	-0.000989435	-0.00422045	0.00224158	0.952872	0.371093	1	-5.67217e-05	-0.00328774	0.0031743	1	1	1	4.21169e-05	-0.0031889	0.00327313	1	0.371093	1	-0.00150181	-0.00473283	0.0017292	0.746303	0.371093	1	-0.00179471	-0.00502573	0.00143631	0.570632	0.371093	0.99512
D_0__Bacteria;D_1__Firmicutes;D_2__Clostridia;D_3__Clostridiales;D_4__Ruminococcaceae;D_5__Ruminococcus 1	V4	0.74% ± 0.47%	0.62% ± 0.26%	1.83% ± 1.14%	1.31% ± 0.75%	0.85% ± 0.47%	0.42% ± 0.24%	0.22% ± 0.08%	-0.00127371	-0.0184393	0.0158919	0.999981	1	1	0.0108059	-0.00635969	0.0279714	0.427724	0.0625	1	0.00570478	-0.0114608	0.0228703	0.931689	0.3125	1	0.00105567	-0.0161099	0.0182212	0.999994	0.625	1	-0.00319469	-0.0203602	0.0139709	0.996286	0.4375	1	-0.0052618	-0.0224274	0.0119038	0.952656	0.0625	1
D_0__Bacteria;D_1__Firmicutes;D_2__Clostridia;D_3__Clostridiales;D_4__Ruminococcaceae;D_5__Ruminococcus 2	V4	2.01% ± 0.87%	0.99% ± 0.36%	0.63% ± 0.22%	1.08% ± 0.40%	1.16% ± 0.56%	1.35% ± 0.60%	0.55% ± 0.18%	-0.0102129	-0.0283974	0.0079716	0.558384	0.36131	1	-0.013853	-0.0320375	0.0043315	0.223224	0.100348	1	-0.00934619	-0.0275307	0.00883829	0.652969	0.36131	1	-0.00853067	-0.0267152	0.00965381	0.73846	0.583882	1	-0.00661188	-0.0247964	0.0115726	0.899396	0.100348	1	-0.0145903	-0.0327748	0.00359418	0.17753	0.100348	1
D_0__Bacteria;D_1__Firmicutes;D_2__Clostridia;D_3__Clostridiales;D_4__Ruminococcaceae;D_5__Subdoligranulum	V4	3.56% ± 0.94%	3.51% ± 0.98%	1.77% ± 0.40%	2.41% ± 0.63%	1.98% ± 0.57%	4.36% ± 0.59%	2.47% ± 0.77%	-0.00044068	-0.0151767	0.0142954	1	1	1	-0.0179045	-0.0326405	-0.0031684	0.0104146	0.125	1	-0.0115015	-0.0262375	0.00323459	0.201164	0.0625	1	-0.0157933	-0.0305294	-0.00105726	0.030113	0.0625	1	0.00805236	-0.00668371	0.0227884	0.588596	0.8125	1	-0.0109111	-0.0256472	0.00382493	0.250556	0.125	1
D_0__Bacteria;D_1__Firmicutes;D_2__Clostridia;D_3__Clostridiales;D_4__Ruminococcaceae;D_5__UBA1819	V4	0.09% ± 0.05%	0.09% ± 0.08%	0.00% ± 0.00%	0.09% ± 0.07%	0.07% ± 0.07%	0.11% ± 0.06%	0.07% ± 0.05%	8.74988e-06	-0.00133578	0.00135328	1	1	1	-0.000906431	-0.00225096	0.0004381	0.349696	0.181449	1	2.11198e-05	-0.00132341	0.00136565	1	1	NaN	-0.000203274	-0.0015478	0.00114126	0.998828	0.789268	NaN	0.00022959	-0.00111494	0.00157412	0.997686	0.181449	1	-0.000217321	-0.00156185	0.00112721	0.998295	0.181449	1
D_0__Bacteria;D_1__Firmicutes;D_2__Clostridia;D_3__Clostridiales;D_4__Ruminococcaceae;D_5__uncultured	V4	0.00% ± 0.00%	0.02% ± 0.01%	0.01% ± 0.01%	0.00% ± 0.00%	0.00% ± 0.00%	0.04% ± 0.02%	0.03% ± 0.03%	0.000234482	-0.000432891	0.000901855	0.912962	0.371093	1	8.65988e-05	-0.000580774	0.000753972	0.999508	1	NaN	8.13152e-20	-0.000667373	0.000667373	1	NaN	1	1.78893e-19	-0.000667373	0.000667373	1	NaN	1	0.000377102	-0.000290271	0.00104448	0.551583	0.371093	1	0.00027001	-0.000397363	0.000937383	0.845655	1	1
D_0__Bacteria;D_1__Firmicutes;D_2__Erysipelotrichia;D_3__Erysipelotrichales;D_4__Erysipelotrichaceae;D_5__[Clostridium] innocuum group	V4	0.01% ± 0.01%	0.01% ± 0.01%	0.02% ± 0.02%	0.03% ± 0.03%	0.13% ± 0.08%	0.03% ± 0.03%	0.03% ± 0.02%	9.19168e-06	-0.00140915	0.00142753	1	1	NaN	7.54525e-05	-0.00134289	0.0014938	0.999997	1	1	0.000205777	-0.00121257	0.00162412	0.999071	1	NaN	0.00116346	-0.00025488	0.00258181	0.159794	0.371093	NaN	0.000175184	-0.00124316	0.00159353	0.999629	1	NaN	0.000219161	-0.00119918	0.0016375	0.998675	0.371093	NaN
D_0__Bacteria;D_1__Firmicutes;D_2__Erysipelotrichia;D_3__Erysipelotrichales;D_4__Erysipelotrichaceae;D_5__Dielma	V4	0.00% ± 0.00%	0.00% ± 0.00%	0.02% ± 0.02%	0.00% ± 0.00%	0.00% ± 0.00%	0.00% ± 0.00%	0.00% ± 0.00%	2.71051e-21	-0.000321373	0.000321373	1	NaN	1	0.000187231	-0.000134143	0.000508604	0.516996	1	1	2.1684e-20	-0.000321373	0.000321373	1	NaN	1	2.10064e-20	-0.000321373	0.000321373	1	NaN	1	3.72694e-20	-0.000321373	0.000321373	1	NaN	1	3.59142e-20	-0.000321373	0.000321373	1	NaN	1
D_0__Bacteria;D_1__Firmicutes;D_2__Erysipelotrichia;D_3__Erysipelotrichales;D_4__Erysipelotrichaceae;D_5__Erysipelatoclostridium	V4	0.02% ± 0.02%	0.00% ± 0.00%	0.00% ± 0.00%	0.03% ± 0.01%	0.10% ± 0.03%	0.02% ± 0.02%	0.00% ± 0.00%	-0.000161663	-0.000856738	0.000533413	0.987837	1	1	-0.000161663	-0.000856738	0.000533413	0.987837	1	1	9.95513e-05	-0.000595524	0.000794627	0.999137	0.855132	1	0.000845433	0.000150358	0.00154051	0.0103116	0.100348	1	5.13955e-07	-0.000694561	0.000695589	1	1	1	-0.000161663	-0.000856738	0.000533413	0.987837	1	0.99512
D_0__Bacteria;D_1__Firmicutes;D_2__Erysipelotrichia;D_3__Erysipelotrichales;D_4__Erysipelotrichaceae;D_5__Erysipelotrichaceae UCG-003	V4	1.32% ± 0.21%	0.81% ± 0.22%	0.84% ± 0.17%	1.58% ± 0.19%	1.52% ± 0.11%	1.41% ± 0.25%	0.54% ± 0.15%	-0.00508603	-0.0113949	0.00122283	0.173627	0.0625	NaN	-0.00479771	-0.0111066	0.00151115	0.224861	0.0625	NaN	0.00258722	-0.00372165	0.00889608	0.837502	0.3125	1	0.00202793	-0.00428093	0.00833679	0.941158	0.3125	NaN	0.000897752	-0.00541111	0.00720662	0.999168	1	NaN	-0.007753	-0.0140619	-0.00144414	0.00937041	0.0625	NaN
D_0__Bacteria;D_1__Firmicutes;D_2__Erysipelotrichia;D_3__Erysipelotrichales;D_4__Erysipelotrichaceae;D_5__Faecalitalea	V4	0.00% ± 0.00%	0.00% ± 0.00%	0.00% ± 0.00%	0.01% ± 0.01%	0.00% ± 0.00%	0.00% ± 0.00%	0.00% ± 0.00%	-8.13152e-21	-0.000155546	0.000155546	1	NaN	1	-6.09864e-21	-0.000155546	0.000155546	1	NaN	1	9.06208e-05	-6.49257e-05	0.000246167	0.516996	1	1	-6.43745e-21	-0.000155546	0.000155546	1	NaN	1	-8.80914e-21	-0.000155546	0.000155546	1	NaN	1	-1.18585e-20	-0.000155546	0.000155546	1	NaN	1
D_0__Bacteria;D_1__Firmicutes;D_2__Erysipelotrichia;D_3__Erysipelotrichales;D_4__Erysipelotrichaceae;D_5__Holdemanella	V4	0.39% ± 0.25%	0.36% ± 0.23%	0.37% ± 0.23%	0.33% ± 0.21%	0.49% ± 0.31%	0.28% ± 0.19%	0.21% ± 0.13%	-0.000322977	-0.00378768	0.00314172	0.999928	0.371093	1	-0.000261853	-0.00372655	0.00320285	0.999979	0.371093	1	-0.000665353	-0.00413005	0.00279935	0.995595	0.371093	1	0.000992635	-0.00247207	0.00445734	0.965573	0.371093	1	-0.00115688	-0.00462158	0.00230782	0.930254	1	1	-0.00184805	-0.00531276	0.00161665	0.614554	0.371093	1
D_0__Bacteria;D_1__Firmicutes;D_2__Erysipelotrichia;D_3__Erysipelotrichales;D_4__Erysipelotrichaceae;D_5__Holdemania	V4	0.01% ± 0.01%	0.01% ± 0.01%	0.00% ± 0.00%	0.02% ± 0.01%	0.02% ± 0.01%	0.01% ± 0.01%	0.02% ± 0.01%	1.88301e-05	-0.000311996	0.000349656	0.999996	1	1	-0.000129963	-0.000460789	0.000200863	0.862327	1	1	7.5366e-05	-0.00025546	0.000406192	0.989077	1	1	5.4909e-05	-0.000275917	0.000385735	0.998023	1	1	-8.35073e-06	-0.000339177	0.000322475	1	1	1	4.6614e-05	-0.000284212	0.00037744	0.999213	1	1
D_0__Bacteria;D_1__Firmicutes;D_2__Erysipelotrichia;D_3__Erysipelotrichales;D_4__Erysipelotrichaceae;D_5__Turicibacter	V4	0.02% ± 0.02%	0.03% ± 0.03%	0.10% ± 0.10%	0.09% ± 0.07%	0.09% ± 0.07%	0.07% ± 0.05%	0.01% ± 0.01%	0.000114414	-0.0015062	0.00173503	0.999986	1	1	0.000806774	-0.000813844	0.00242739	0.684412	1	1	0.000650867	-0.000969751	0.00227149	0.849964	0.371093	1	0.000698379	-0.00092224	0.002319	0.804822	0.371093	1	0.00044536	-0.00117526	0.00206598	0.971851	0.371093	1	-0.000140546	-0.00176116	0.00148007	0.999953	1	1
D_0__Bacteria;D_1__Firmicutes;D_2__Erysipelotrichia;D_3__Erysipelotrichales;D_4__Erysipelotrichaceae;D_5__uncultured bacterium	V4	0.00% ± 0.00%	0.00% ± 0.00%	0.00% ± 0.00%	0.00% ± 0.00%	0.02% ± 0.02%	0.00% ± 0.00%	0.00% ± 0.00%	-1.89735e-20	-0.000378647	0.000378647	1	NaN	NaN	-1.76183e-20	-0.000378647	0.000378647	1	NaN	NaN	-4.06576e-20	-0.000378647	0.000378647	1	NaN	NaN	0.000220598	-0.000158049	0.000599246	0.516996	1	1	6.77626e-21	-0.000378647	0.000378647	1	NaN	NaN	-2.30393e-20	-0.000378647	0.000378647	1	NaN	NaN
D_0__Bacteria;D_1__Firmicutes;D_2__Negativicutes;D_3__Selenomonadales;D_4__Acidaminococcaceae;D_5__Acidaminococcus	V4	0.52% ± 0.36%	0.34% ± 0.25%	0.26% ± 0.21%	0.28% ± 0.25%	0.18% ± 0.18%	0.27% ± 0.25%	0.51% ± 0.38%	-0.00171558	-0.00560222	0.00217105	0.787389	0.371093	1	-0.00251891	-0.00640554	0.00136773	0.394272	0.371093	1	-0.00240257	-0.00628921	0.00148406	0.448746	0.371093	1	-0.00334492	-0.00723156	0.000541712	0.125138	0.371093	1	-0.00248274	-0.00636938	0.00140389	0.410858	0.371093	1	-4.47323e-05	-0.00393137	0.0038419	1	1	1
D_0__Bacteria;D_1__Firmicutes;D_2__Negativicutes;D_3__Selenomonadales;D_4__Acidaminococcaceae;D_5__Phascolarctobacterium	V4	1.23% ± 0.43%	1.07% ± 0.38%	1.09% ± 0.41%	1.33% ± 0.61%	0.80% ± 0.32%	1.40% ± 0.87%	0.79% ± 0.36%	-0.00150763	-0.0159272	0.0129119	0.999859	0.8125	1	-0.00139983	-0.0158194	0.0130197	0.999908	0.4375	1	0.0010083	-0.0134113	0.0154279	0.999987	0.8125	1	-0.00428538	-0.0187049	0.0101342	0.959029	0.0625	1	0.00171264	-0.0127069	0.0161322	0.999704	0.8125	1	-0.00440412	-0.0188237	0.0100154	0.953443	0.4375	1
D_0__Bacteria;D_1__Firmicutes;D_2__Negativicutes;D_3__Selenomonadales;D_4__Veillonellaceae;D_5__Dialister	V4	1.05% ± 0.53%	0.96% ± 0.53%	0.66% ± 0.35%	0.67% ± 0.34%	0.62% ± 0.32%	0.40% ± 0.24%	0.54% ± 0.25%	-0.00090763	-0.00989009	0.00807483	0.999884	0.789268	1	-0.00385375	-0.0128362	0.00512871	0.80792	0.789268	1	-0.00375784	-0.0127403	0.00522462	0.824885	0.422678	1	-0.00432292	-0.0133054	0.00465954	0.715938	0.422678	1	-0.00651381	-0.0154963	0.00246865	0.271485	0.422678	1	-0.00508196	-0.0140644	0.00390049	0.550173	0.181449	1
D_0__Bacteria;D_1__Firmicutes;D_2__Negativicutes;D_3__Selenomonadales;D_4__Veillonellaceae;D_5__Megamonas	V4	2.85% ± 2.85%	1.43% ± 1.43%	0.93% ± 0.93%	1.23% ± 1.23%	1.50% ± 1.50%	0.89% ± 0.89%	0.53% ± 0.53%	-0.0142463	-0.0482521	0.0197594	0.823973	1	1	-0.0192614	-0.0532672	0.0147443	0.548882	1	1	-0.0162249	-0.0502306	0.0177809	0.723681	1	1	-0.0135395	-0.0475452	0.0204663	0.854913	1	1	-0.0196115	-0.0536172	0.0143943	0.528552	1	1	-0.0232452	-0.057251	0.0107605	0.334345	1	1
D_0__Bacteria;D_1__Firmicutes;D_2__Negativicutes;D_3__Selenomonadales;D_4__Veillonellaceae;D_5__Megasphaera	V4	1.91% ± 1.77%	1.20% ± 1.14%	0.98% ± 0.96%	0.47% ± 0.42%	0.25% ± 0.20%	0.60% ± 0.55%	2.07% ± 1.87%	-0.00713392	-0.0367425	0.0224746	0.985415	0.371093	1	-0.00931796	-0.0389265	0.0202906	0.946558	0.371093	1	-0.0143705	-0.0439791	0.015238	0.708235	0.371093	1	-0.0166198	-0.0462284	0.0129888	0.558996	0.371093	1	-0.0131519	-0.0427605	0.0164566	0.782643	0.371093	1	0.00155797	-0.0280506	0.0311665	0.999998	0.371093	1
D_0__Bacteria;D_1__Firmicutes;D_2__Negativicutes;D_3__Selenomonadales;D_4__Veillonellaceae;D_5__Mitsuokella	V4	0.10% ± 0.10%	0.04% ± 0.04%	0.04% ± 0.04%	0.05% ± 0.05%	0.04% ± 0.04%	0.01% ± 0.01%	0.05% ± 0.05%	-0.000636004	-0.00187084	0.000598836	0.650839	1	1	-0.000600934	-0.00183577	0.000633906	0.705775	1	1	-0.000523788	-0.00175863	0.000711052	0.815724	1	1	-0.000562972	-0.00179781	0.000671868	0.762255	1	1	-0.00090804	-0.00214288	0.0003268	0.257401	1	1	-0.000480894	-0.00171573	0.000753946	0.866976	1	1
D_0__Bacteria;D_1__Firmicutes;D_2__Negativicutes;D_3__Selenomonadales;D_4__Veillonellaceae;D_5__Veillonella	V4	0.19% ± 0.09%	0.16% ± 0.09%	0.20% ± 0.12%	0.25% ± 0.13%	0.16% ± 0.09%	0.18% ± 0.12%	0.16% ± 0.08%	-0.000318548	-0.00155984	0.000922743	0.979931	0.422678	1	8.31506e-05	-0.00115814	0.00132444	0.99999	1	1	0.00060137	-0.000639921	0.00184266	0.709896	0.583882	1	-0.000328036	-0.00156933	0.000913254	0.976772	0.422678	1	-0.00014192	-0.00138321	0.00109937	0.999763	0.789268	1	-0.000306332	-0.00154762	0.000934959	0.983521	0.422678	1
D_0__Bacteria;D_1__Fusobacteria;D_2__Fusobacteriia;D_3__Fusobacteriales;D_4__Fusobacteriaceae;D_5__Fusobacterium	V4	0.00% ± 0.00%	0.01% ± 0.01%	0.01% ± 0.01%	0.01% ± 0.01%	0.01% ± 0.01%	0.01% ± 0.01%	0.00% ± 0.00%	0.000102284	-0.000227699	0.000432268	0.950153	1	1	0.000129898	-0.000200085	0.000459882	0.861213	1	1	0.000103619	-0.000226364	0.000433603	0.947094	1	1	7.81403e-05	-0.000251843	0.000408124	0.986656	1	1	0.000126122	-0.000203861	0.000456106	0.876559	0.371093	1	1.35525e-20	-0.000329983	0.000329983	1	NaN	NaN
D_0__Bacteria;D_1__Fusobacteria;D_2__Fusobacteriia;D_3__Fusobacteriales;D_4__Leptotrichiaceae;D_5__Leptotrichia	V4	0.00% ± 0.00%	0.00% ± 0.00%	0.00% ± 0.00%	0.00% ± 0.00%	0.00% ± 0.00%	0.00% ± 0.00%	0.00% ± 0.00%	1.35525e-21	-4.26422e-05	4.26422e-05	1	NaN	NaN	4.99749e-21	-4.26422e-05	4.26422e-05	1	NaN	NaN	2.28699e-21	-4.26422e-05	4.26422e-05	1	NaN	NaN	3.30343e-21	-4.26422e-05	4.26422e-05	1	NaN	NaN	1.18585e-21	-4.26422e-05	4.26422e-05	1	NaN	NaN	2.48432e-05	-1.7799e-05	6.74854e-05	0.516996	1	1
D_0__Bacteria;D_1__Lentisphaerae;D_2__Lentisphaeria;D_3__Victivallales;D_4__Victivallaceae;D_5__Victivallis	V4	0.00% ± 0.00%	0.05% ± 0.05%	0.03% ± 0.03%	0.08% ± 0.08%	0.04% ± 0.04%	0.03% ± 0.03%	0.00% ± 0.00%	0.000464441	-0.000761264	0.00169015	0.880791	1	1	0.000299569	-0.000926136	0.00152527	0.984313	1	1	0.000772201	-0.000453504	0.00199791	0.426813	1	1	0.000399835	-0.000825871	0.00162554	0.937129	1	1	0.000337268	-0.000888437	0.00156297	0.971674	1	1	-1.0842e-20	-0.00122571	0.00122571	1	NaN	NaN
D_0__Bacteria;D_1__Proteobacteria;D_2__Alphaproteobacteria;D_3__Rhodospirillales;D_4__uncultured;D_5__Azospirillum sp. 47_25	V4	0.26% ± 0.26%	0.69% ± 0.69%	0.55% ± 0.55%	0.97% ± 0.97%	0.88% ± 0.88%	0.68% ± 0.68%	0.19% ± 0.19%	0.00424081	-0.00905941	0.017541	0.943274	1	1	0.00289489	-0.0104053	0.0161951	0.991396	1	1	0.00712674	-0.00617347	0.020427	0.609699	1	1	0.00620045	-0.00709977	0.0195007	0.743799	1	1	0.0041999	-0.00910031	0.0175001	0.945722	1	1	-0.000671416	-0.0139716	0.0126288	0.999998	1	1
D_0__Bacteria;D_1__Proteobacteria;D_2__Deltaproteobacteria;D_3__Desulfovibrionales;D_4__Desulfovibrionaceae;D_5__Bilophila	V4	0.34% ± 0.20%	0.32% ± 0.18%	0.33% ± 0.18%	0.20% ± 0.09%	0.26% ± 0.14%	0.30% ± 0.14%	0.47% ± 0.27%	-0.000168289	-0.00368809	0.00335152	0.999999	0.789268	1	-0.000128174	-0.00364798	0.00339163	1	0.789268	1	-0.0013705	-0.0048903	0.00214931	0.867071	0.36131	1	-0.000808909	-0.00432871	0.0027109	0.988568	0.789268	1	-0.000413738	-0.00393354	0.00310607	0.999721	1	1	0.00130506	-0.00221475	0.00482486	0.890907	0.201243	1
D_0__Bacteria;D_1__Proteobacteria;D_2__Deltaproteobacteria;D_3__Desulfovibrionales;D_4__Desulfovibrionaceae;D_5__Desulfovibrio	V4	0.00% ± 0.00%	0.00% ± 0.00%	0.00% ± 0.00%	0.00% ± 0.00%	0.00% ± 0.00%	0.00% ± 0.00%	0.01% ± 0.01%	-3.42201e-20	-0.000146587	0.000146587	1	NaN	NaN	-3.72694e-20	-0.000146587	0.000146587	1	NaN	NaN	-3.89635e-20	-0.000146587	0.000146587	1	NaN	NaN	-2.43945e-20	-0.000146587	0.000146587	1	NaN	NaN	-3.69306e-20	-0.000146587	0.000146587	1	NaN	NaN	8.54011e-05	-6.11861e-05	0.000231988	0.516996	1	1
D_0__Bacteria;D_1__Proteobacteria;D_2__Deltaproteobacteria;D_3__Desulfovibrionales;D_4__Desulfovibrionaceae;D_5__uncultured	V4	0.00% ± 0.00%	0.00% ± 0.00%	0.00% ± 0.00%	0.00% ± 0.00%	0.00% ± 0.00%	0.00% ± 0.00%	0.00% ± 0.00%	-8.47033e-22	-7.09964e-05	7.09964e-05	1	NaN	NaN	-6.77626e-22	-7.09964e-05	7.09964e-05	1	NaN	NaN	-1.69407e-21	-7.09964e-05	7.09964e-05	1	NaN	NaN	4.13622e-05	-2.96342e-05	0.000112359	0.516996	1	1	5.42101e-21	-7.09964e-05	7.09964e-05	1	NaN	NaN	-1.01644e-21	-7.09964e-05	7.09964e-05	1	NaN	NaN
D_0__Bacteria;D_1__Proteobacteria;D_2__Gammaproteobacteria;D_3__Betaproteobacteriales;D_4__Burkholderiaceae;D_5__Comamonas	V4	0.00% ± 0.00%	0.00% ± 0.00%	0.00% ± 0.00%	0.00% ± 0.00%	0.00% ± 0.00%	0.00% ± 0.00%	0.00% ± 0.00%	2.03288e-21	-5.96406e-05	5.96406e-05	1	NaN	NaN	1.15196e-20	-5.96406e-05	5.96406e-05	1	NaN	NaN	1.35525e-21	-5.96406e-05	5.96406e-05	1	NaN	NaN	9.14796e-21	-5.96406e-05	5.96406e-05	1	NaN	NaN	3.47464e-05	-2.48942e-05	9.43869e-05	0.516996	1	1	3.04932e-21	-5.96406e-05	5.96406e-05	1	NaN	NaN
D_0__Bacteria;D_1__Proteobacteria;D_2__Gammaproteobacteria;D_3__Betaproteobacteriales;D_4__Burkholderiaceae;D_5__Parasutterella	V4	1.95% ± 1.06%	1.81% ± 0.69%	2.21% ± 0.85%	2.41% ± 1.01%	2.24% ± 0.82%	2.52% ± 1.02%	1.92% ± 0.98%	-0.00139925	-0.0116308	0.00883226	0.999336	1	1	0.00260496	-0.00762655	0.0128365	0.980712	0.583882	1	0.0046443	-0.00558721	0.0148758	0.765761	0.583882	1	0.00288904	-0.00734247	0.0131206	0.967894	0.583882	1	0.00577151	-0.00446	0.016003	0.553492	0.36131	1	-0.000238745	-0.0104703	0.00999277	1	0.583882	1
D_0__Bacteria;D_1__Proteobacteria;D_2__Gammaproteobacteria;D_3__Betaproteobacteriales;D_4__Burkholderiaceae;D_5__Sutterella	V4	1.48% ± 0.57%	1.66% ± 0.65%	1.80% ± 0.96%	1.09% ± 0.69%	1.41% ± 0.67%	1.14% ± 0.36%	1.86% ± 0.66%	0.00186661	-0.0153739	0.0191071	0.999827	0.36131	1	0.00323375	-0.0140067	0.0204742	0.996124	0.583882	1	-0.00392867	-0.0211692	0.0133118	0.989061	0.855132	1	-0.000700439	-0.0179409	0.0165401	0.999999	1	1	-0.00338582	-0.0206263	0.0138547	0.995028	0.583882	1	0.00385015	-0.0133903	0.0210906	0.990154	0.201243	1
D_0__Bacteria;D_1__Proteobacteria;D_2__Gammaproteobacteria;D_3__Enterobacteriales;D_4__Enterobacteriaceae;__	V4	0.23% ± 0.14%	0.21% ± 0.13%	0.25% ± 0.16%	0.28% ± 0.17%	0.24% ± 0.16%	0.19% ± 0.13%	0.23% ± 0.13%	-0.000178877	-0.00211391	0.00175616	0.999931	1	1	0.000202488	-0.00173255	0.00213752	0.999858	1	1	0.000499232	-0.0014358	0.00243427	0.979389	0.371093	1	0.000138542	-0.00179649	0.00207358	0.999985	1	1	-0.000352272	-0.00228731	0.00158276	0.996708	1	1	2.34622e-05	-0.00191157	0.0019585	1	1	0.99512
D_0__Bacteria;D_1__Proteobacteria;D_2__Gammaproteobacteria;D_3__Enterobacteriales;D_4__Enterobacteriaceae;D_5__Escherichia-Shigella	V4	2.90% ± 1.31%	2.05% ± 0.86%	2.78% ± 1.10%	2.53% ± 0.86%	1.96% ± 0.63%	3.34% ± 1.49%	3.87% ± 1.83%	-0.00851677	-0.0349832	0.0179496	0.940865	0.3125	1	-0.00125172	-0.0277181	0.0252147	0.999999	1	1	-0.00371146	-0.0301779	0.0227549	0.999234	0.8125	1	-0.00946304	-0.0359294	0.0170034	0.906245	0.625	1	0.00433866	-0.0221277	0.0308051	0.998155	0.4375	1	0.00963357	-0.0168328	0.0361	0.898943	0.0625	1
D_0__Bacteria;D_1__Proteobacteria;D_2__Gammaproteobacteria;D_3__Pasteurellales;D_4__Pasteurellaceae;D_5__Haemophilus	V4	0.31% ± 0.13%	0.26% ± 0.09%	0.41% ± 0.11%	0.29% ± 0.07%	0.36% ± 0.08%	0.29% ± 0.10%	0.36% ± 0.16%	-0.000458872	-0.00285832	0.00194058	0.995694	1	1	0.00106646	-0.00133299	0.00346591	0.782189	0.3125	1	-0.000164488	-0.00256394	0.00223496	0.999988	1	1	0.000523285	-0.00187617	0.00292274	0.991307	0.4375	1	-0.000130131	-0.00252958	0.00226932	0.999997	0.8125	1	0.000493645	-0.00190581	0.0028931	0.993619	0.3125	1
D_0__Bacteria;D_1__Tenericutes;D_2__Mollicutes;D_3__Mollicutes RF39;__;__	V4	0.01% ± 0.01%	0.02% ± 0.02%	0.01% ± 0.01%	0.03% ± 0.03%	0.01% ± 0.01%	0.02% ± 0.02%	0.00% ± 0.00%	9.73955e-05	-0.000299626	0.000494417	0.984014	1	1	3.43112e-05	-0.00036271	0.000431333	0.999954	1	1	0.000186692	-0.000210329	0.000583713	0.736419	1	1	-4.65364e-05	-0.000443558	0.000350485	0.999726	1	1	6.11908e-05	-0.000335831	0.000458212	0.998694	1	1	-6.72574e-05	-0.000464279	0.000329764	0.997786	1	1
WSR: Wilcoxon Signed Rank Test
