# Supplementary material for: Impact of Preservation Method and 16S rRNA Hypervariable Region on Gut Microbiota Profiling
Source: mSystems. 2019 Feb 26;4(1):e00271-18. doi: 10.1128/mSystems.00271-18 (PMC6392095; doi:10.1128/mSystems.00271-18)
Supplement: TABLE S4 [file mSystems.00271-18-st004.xlsx]

## Sheet: Table S4
	Abundance (mean ± s.e.m)			V3-V4 vs V1-V2						V4 vs V1-V2						V4 vs V3-V4
	16S V1-V2	16S V3-V4	16S V4	diff	lwr	upr	p adj	WSR p	WSR FDR p	diff	lwr	upr	p adj	WSR p	WSR FDR p	diff	lwr	upr	p adj	WSR p	WSR FDR p
D_0__Bacteria;D_1__Actinobacteria;D_2__Actinobacteria;D_3__Actinomycetales	0.00% ± 0.00%	0.00% ± 0.00%	0.00% ± 0.00%	-1.38495e-05	-6.2811e-05	3.51121e-05	0.779821	1	1	1.60342e-05	-3.29274e-05	6.49958e-05	0.716801	0.789268	0.986585	2.98837e-05	-1.90779e-05	7.88452e-05	0.318581	0.371093	0.463867
D_0__Bacteria;D_1__Actinobacteria;D_2__Actinobacteria;D_3__Bifidobacteriales	0.03% ± 0.01%	4.70% ± 0.66%	8.10% ± 1.03%	0.0467016	0.022937	0.0704663	2.68557e-05	5.64472e-07	1.88157e-06	0.0807215	0.0569569	0.104486	4.17444e-12	5.82077e-11	5.82077e-10	0.0340199	0.0102553	0.0577845	0.00270587	5.82077e-11	1.16415e-09
D_0__Bacteria;D_1__Actinobacteria;D_2__Actinobacteria;D_3__Corynebacteriales	0.00% ± 0.00%	0.00% ± 0.00%	0.00% ± 0.00%	-3.26713e-21	-2.5628e-05	2.5628e-05	1	NaN	NaN	1.3197e-05	-1.2431e-05	3.8825e-05	0.441392	1	1	1.3197e-05	-1.2431e-05	3.8825e-05	0.441392	1	1
D_0__Bacteria;D_1__Actinobacteria;D_2__Actinobacteria;D_3__Micrococcales	0.00% ± 0.00%	0.00% ± 0.00%	0.00% ± 0.00%	-4.16256e-21	-2.29497e-05	2.29497e-05	1	NaN	NaN	1.18178e-05	-1.11319e-05	3.47674e-05	0.441392	1	1	1.18178e-05	-1.11319e-05	3.47674e-05	0.441392	1	1
D_0__Bacteria;D_1__Actinobacteria;D_2__Coriobacteriia;D_3__Coriobacteriales	0.64% ± 0.09%	0.26% ± 0.05%	0.78% ± 0.16%	-0.00382843	-0.00756496	-9.19054e-05	0.0433263	8.6322e-08	3.45288e-07	0.0013862	-0.00235033	0.00512273	0.652631	0.043827	0.109567	0.00521464	0.00147811	0.00895116	0.00355768	3.33821e-07	1.11274e-06
D_0__Bacteria;D_1__Bacteroidetes;D_2__Bacteroidia;D_3__Bacteroidales	37.18% ± 1.53%	26.91% ± 1.70%	32.77% ± 1.61%	-0.102669	-0.157028	-0.0483096	5.50734e-05	5.82077e-11	3.88051e-10	-0.0440291	-0.0983883	0.01033	0.136468	1.47265e-08	5.89062e-08	0.0586396	0.00428043	0.112999	0.0312819	9.67266e-06	2.41816e-05
D_0__Bacteria;D_1__Firmicutes;D_2__Bacilli;D_3__Bacillales	0.00% ± 0.00%	0.00% ± 0.00%	0.00% ± 0.00%	0	0	0	NaN	NaN	NaN	0	0	0	NaN	NaN	NaN	0	0	0	NaN	NaN	NaN
D_0__Bacteria;D_1__Firmicutes;D_2__Bacilli;D_3__Lactobacillales	0.69% ± 0.19%	0.51% ± 0.18%	0.54% ± 0.13%	-0.00185027	-0.00741572	0.00371518	0.70957	7.00437e-05	0.000155653	-0.00154072	-0.00710617	0.00402472	0.788013	0.127995	0.232718	0.000309546	-0.0052559	0.00587499	0.9904	0.168179	0.258737
D_0__Bacteria;D_1__Firmicutes;D_2__Clostridia;D_3__Clostridiales	44.81% ± 1.16%	56.69% ± 1.28%	43.44% ± 1.06%	0.118825	0.0794337	0.158217	3.57769e-10	5.82077e-11	3.88051e-10	-0.0137375	-0.0531291	0.0256542	0.685674	0.148791	0.247985	-0.132563	-0.171955	-0.0931712	6.04772e-12	1.45519e-09	9.70128e-09
D_0__Bacteria;D_1__Firmicutes;D_2__Erysipelotrichia;D_3__Erysipelotrichales	3.27% ± 0.29%	2.19% ± 0.22%	1.63% ± 0.12%	-0.0107831	-0.0182814	-0.00328484	0.0025729	7.97445e-09	3.98722e-08	-0.0163443	-0.0238426	-0.00884604	3.28164e-06	1.10595e-09	7.37297e-09	-0.0055612	-0.0130595	0.00193707	0.18694	6.50507e-05	0.000130101
D_0__Bacteria;D_1__Firmicutes;D_2__Negativicutes;D_3__Selenomonadales	3.09% ± 0.58%	3.27% ± 0.54%	4.78% ± 0.86%	0.00176491	-0.0209918	0.0245217	0.981421	0.195418	0.325696	0.0168664	-0.00589039	0.0396231	0.187359	4.07454e-09	2.03727e-08	0.0151015	-0.0076553	0.0378582	0.259636	2.897e-07	1.11274e-06
D_0__Bacteria;D_1__Fusobacteria;D_2__Fusobacteriia;D_3__Fusobacteriales	0.00% ± 0.00%	0.00% ± 0.00%	0.01% ± 0.00%	-1.18504e-05	-7.51384e-05	5.14375e-05	0.896565	1	1	6.88506e-05	5.56266e-06	0.000132139	0.0295655	0.0800579	0.160116	8.07011e-05	1.74131e-05	0.000143989	0.00856128	0.0224943	0.0374905
D_0__Bacteria;D_1__Lentisphaerae;D_2__Lentisphaeria;D_3__Victivallales	0.00% ± 0.00%	0.01% ± 0.01%	0.03% ± 0.01%	0.000135212	-0.00020547	0.000475894	0.613853	0.371093	0.570913	0.000324759	-1.59227e-05	0.000665441	0.0651059	0.0590582	0.131241	0.000189547	-0.000151135	0.000530229	0.385592	0.280713	0.401018
D_0__Bacteria;D_1__Proteobacteria;D_2__Alphaproteobacteria;D_3__Rhodospirillales	0.66% ± 0.26%	0.58% ± 0.23%	0.60% ± 0.23%	-0.000845399	-0.0089052	0.0072144	0.966285	0.150786	0.274156	-0.000588669	-0.00864847	0.00747113	0.983504	0.271899	0.362532	0.00025673	-0.00780307	0.00831653	0.996841	0.352542	0.463867
D_0__Bacteria;D_1__Proteobacteria;D_2__Deltaproteobacteria;D_3__Desulfovibrionales	0.12% ± 0.03%	0.18% ± 0.05%	0.32% ± 0.06%	0.000530671	-0.00110747	0.00216881	0.721925	0.0894202	0.17884	0.00196022	0.000322079	0.00359836	0.0146771	7.2129e-05	0.00024043	0.00142955	-0.000208592	0.00306769	0.100019	2.88885e-05	6.41966e-05
D_0__Bacteria;D_1__Proteobacteria;D_2__Gammaproteobacteria;D_3__Betaproteobacteriales	3.51% ± 0.34%	2.45% ± 0.29%	3.64% ± 0.38%	-0.0105743	-0.0219862	0.000837551	0.0753146	4.00326e-06	1.14379e-05	0.00134427	-0.0100676	0.0127562	0.957672	0.209789	0.322752	0.0119186	0.000506715	0.0233305	0.038523	2.70237e-06	7.72105e-06
D_0__Bacteria;D_1__Proteobacteria;D_2__Gammaproteobacteria;D_3__Enterobacteriales	5.69% ± 0.79%	2.13% ± 0.33%	3.01% ± 0.46%	-0.0356639	-0.0544963	-0.0168315	5.25539e-05	5.82077e-11	3.88051e-10	-0.0268663	-0.0456987	-0.00803392	0.00281026	5.82077e-11	5.82077e-10	0.00879758	-0.0100348	0.02763	0.509474	1.74623e-10	1.74623e-09
D_0__Bacteria;D_1__Proteobacteria;D_2__Gammaproteobacteria;D_3__Pasteurellales	0.30% ± 0.04%	0.13% ± 0.03%	0.33% ± 0.04%	-0.00171799	-0.00300367	-0.000432306	0.00552523	1.61428e-05	4.0357e-05	0.000239938	-0.00104575	0.00152562	0.897216	0.258506	0.362532	0.00195793	0.000672243	0.00324361	0.00131949	1.87021e-07	9.35106e-07
D_0__Bacteria;D_1__Synergistetes;D_2__Synergistia;D_3__Synergistales	0.00% ± 0.00%	0.00% ± 0.00%	0.00% ± 0.00%	0	0	0	NaN	NaN	NaN	0	0	0	NaN	NaN	NaN	0	0	0	NaN	NaN	NaN
D_0__Bacteria;D_1__Tenericutes;D_2__Mollicutes;D_3__Mollicutes RF39	0.00% ± 0.00%	0.00% ± 0.00%	0.02% ± 0.01%	-6.89243e-20	-0.000118657	0.000118657	1	NaN	NaN	0.000153444	3.4787e-05	0.000272102	0.00753592	0.0224943	0.0642693	0.000153444	3.4787e-05	0.000272102	0.00753592	0.0224943	0.0374905
